# Supplementary material for: Whole proteome identification of plant candidate G-protein coupled receptors in Arabidopsis, rice, and poplar: computational prediction and in-vivo protein coupling
Source: Genome Biol. 2008 Jul 31;9(7):R120. doi: 10.1186/gb-2008-9-7-r120 (PMC2530877; doi:10.1186/gb-2008-9-7-r120)
Supplement: Additional data file 6 — Results from our Pfam A database analysis. [file gb-2008-9-7-r120-S6.xls]

## Sheet: PfamA
Additional data file 6
Conserved domain analyses using the Pfam A database
All of the candidate GPCRs we identified in the Arabidopsis thaliana (version 7), the Oryza sativa
(version 5) and Populus trichocarpa (version 1.1) proteomes were analyzed using the PfamA database.
The output is as described on the Pfam website, and in general is: the query sequence positions
the accession identifier, the model positions, the analysis scores, and the Pfam domain name.
Locus	seqstart	seqend	pfamacc	hmmstart	hmmend	model	bitscore	evalue	pfamid
AT1G14530.1	9	293	PF06454.2	1	285	ls	778.3	4.8e-231	DUF1084
AT1G48270.1	10	314	PF05462.2	1	308	ls	-6.3	3.2e-06	Dicty_CAR
AT2G02180.1	19	303	PF06454.2	1	285	ls	822.2	2.8e-244	DUF1084
AT3G05940.1	6	281	PF03619.7	1	315	ls	534.5	1.2e-157	DUF300
AT3G26090.1	295	412	PF00615.10	1	135	fs	89.6	3.3e-27	RGS
AT4G21790.1	7	291	PF06454.2	1	285	ls	823.8	9.8e-245	DUF1084
AT4G30850.1	65	340	PF03006.11	1	230	ls	254.6	2.1e-73	HlyIII
AT5G02630.1	129	412	PF06814.4	1	305	ls	83.5	6.9e-22	Lung_7-TM_R
AT5G18520.1	135	417	PF06814.4	1	305	ls	133.5	6.2e-37	Lung_7-TM_R
AT5G26740.1	6	281	PF03619.7	1	315	ls	574.1	1.4e-169	DUF300
At1g03070.1	31	247	PF01027.11	1	460	ls	55.1	2.5e-13	UPF0005
At1g11200.1	10	291	PF03619.7	1	315	ls	406.1	5.4e-119	DUF300
At1g11450.1	2	67	PF00892.11	70	128	fs	23.8	1.7e-05	DUF6
At1g11450.1	127	236	PF00892.11	20	128	fs	25	8e-06	DUF6
At1g12750.1	91	235	PF01694.13	1	171	ls	205.7	1.1e-58	Rhomboid
At1g16560.1	63	334	PF04080.4	1	312	ls	669.6	2.5e-198	Per1
At1g16560.4	39	279	PF04080.4	1	312	ls	461.3	1.3e-135	Per1
At1g21460.1	6	95	PF03083.7	1	89	fs	75.1	7.4e-21	MtN3_slv
At1g21460.1	128	214	PF03083.7	1	89	fs	122.9	1.5e-34	MtN3_slv
At1g49470.1	104	270	PF04819.3	1	166	ls	111.3	3e-30	DUF716
At1g52580.1	100	246	PF01694.13	1	171	ls	207.6	2.9e-59	Rhomboid
At1g55230.1	111	268	PF04819.3	1	166	ls	304.8	1.6e-88	DUF716
At1g55240.1	111	268	PF04819.3	1	166	ls	308.6	1.1e-89	DUF716
At1g60600.1	2	287	PF01040.9	1	292	ls	12.5	0.00012	UbiA
At1g61800.1	113	231	PF00892.11	8	128	fs	27.7	1.6e-06	DUF6
At1g61800.1	240	385	PF03151.7	1	164	ls	193.4	5.8e-55	TPT
At1g62430.1	50	381	PF01148.11	1	343	ls	453	4e-133	CTP_transf_1
At1g63110.2	220	394	PF06728.4	1	177	ls	337.4	2.5e-98	PIG-U
At1g63120.1	104	248	PF01694.13	1	171	ls	209.3	9.2e-60	Rhomboid
At1g64150.1	159	225	PF01169.10	1	76	ls	69.9	8.3e-18	UPF0016
At1g64150.1	286	361	PF01169.10	1	76	ls	106.8	6.7e-29	UPF0016
At1g66770.1	11	100	PF03083.7	1	89	fs	64	1.1e-17	MtN3_slv
At1g66770.1	135	221	PF03083.7	1	89	fs	123.7	9e-35	MtN3_slv
At1g72590.1	210	320	PF02544.7	52	167	fs	67.7	4.2e-20	Steroid_dh
At1g75000.1	6	243	PF01151.9	1	322	ls	-154.4	0.0068	ELO
At1g77860.1	116	260	PF01694.13	1	171	ls	159.5	9e-45	Rhomboid
At2g16530.1	233	343	PF02544.7	52	167	fs	60.7	5.4e-18	Steroid_dh
At2g16530.2	232	342	PF02544.7	52	167	fs	60.7	5.4e-18	Steroid_dh
At2g17430.1	28	503	PF03094.6	1	529	ls	1157.1	0	Mlo
At2g24150.1	68	326	PF03006.11	1	230	ls	231.2	2.3e-66	HlyIII
At2g25810.1	11	228	PF00230.11	1	263	ls	298	1.8e-86	MIP
At2g29050.1	123	267	PF01694.13	1	171	ls	211.1	2.7e-60	Rhomboid
At2g29050.2	123	295	PF01694.13	1	171	ls	194.8	2.1e-55	Rhomboid
At2g31440.1	1	243	PF06105.3	1	285	ls	480.8	1.8e-141	Aph-1
At2g36830.1	13	234	PF00230.11	1	263	ls	417.9	1.5e-122	MIP
At2g37330.1	18	261	PF03649.4	1	254	ls	183.4	5.6e-52	UPF0014
At2g37450.1	130	260	PF00892.11	1	128	fs	22.2	4.5e-05	DUF6
At2g39060.1	10	97	PF03083.7	1	89	fs	129.3	2.1e-36	MtN3_slv
At2g39060.1	131	217	PF03083.7	1	89	ls	147.5	3.8e-41	MtN3_slv
At3g01550.1	93	213	PF00892.11	6	128	fs	51.2	1.2e-12	DUF6
At3g01550.1	222	370	PF03151.7	1	164	ls	193.1	7e-55	TPT
At3g06100.1	39	252	PF00230.11	1	263	ls	176.1	9.2e-50	MIP
At3g06460.1	1	277	PF01151.9	1	322	ls	-1.5	5.1e-11	ELO
At3g06470.1	1	277	PF01151.9	1	322	ls	4.6	2.5e-11	ELO
At3g14770.1	15	104	PF03083.7	1	89	fs	75.6	5.3e-21	MtN3_slv
At3g14770.1	137	223	PF03083.7	1	89	fs	92.2	9.2e-26	MtN3_slv
At3g16240.1	11	232	PF00230.11	1	263	ls	391.4	1.4e-114	MIP
At3g16690.1	6	93	PF03083.7	1	89	fs	112.4	1.6e-31	MtN3_slv
At3g16690.1	128	214	PF03083.7	1	89	fs	94.2	2.6e-26	MtN3_slv
At3g20870.1	2	263	PF02535.13	1	366	ls	64.1	4.7e-16	Zip
At3g25585.3	33	159	PF01066.12	1	151	ls	67	6.2e-17	CDP-OH_P_transf
At3g28007.1	9	98	PF03083.7	1	89	fs	74.9	8.7e-21	MtN3_slv
At3g28007.1	132	218	PF03083.7	1	89	fs	90.8	2.4e-25	MtN3_slv
At3g28070.2	7	67	PF00892.11	74	128	fs	23.8	1.6e-05	DUF6
At3g28130.1	9	69	PF00892.11	74	128	fs	23.6	1.9e-05	DUF6
At3g48740.1	12	99	PF03083.7	1	89	ls	149.7	8.2e-42	MtN3_slv
At3g48740.1	133	219	PF03083.7	1	89	ls	145.4	1.5e-40	MtN3_slv
At3g53780.2	133	277	PF01694.13	1	171	ls	194.3	2.9e-55	Rhomboid
At3g59520.1	45	204	PF01694.13	1	171	ls	116	1.1e-31	Rhomboid
At3g63310.1	22	238	PF01027.11	1	460	ls	49.4	1.3e-11	UPF0005
At4g01450.3	19	146	PF00892.11	1	128	ls	51.7	2.6e-12	DUF6
At4g02690.1	31	247	PF01027.11	1	460	ls	60.7	4.8e-15	UPF0005
At4g10360.1	17	261	PF05967.2	1	258	ls	574.5	1.1e-169	DUF887
At4g10850.1	11	100	PF03083.7	1	89	fs	84.6	1.4e-23	MtN3_slv
At4g10850.1	135	221	PF03083.7	1	89	ls	148.1	2.4e-41	MtN3_slv
At4g12030.1	1	180	PF01758.7	7	208	fs	207.5	1.4e-59	SBF
At4g13590.1	146	226	PF01169.10	1	76	ls	73.2	8.9e-19	UPF0016
At4g13590.1	277	351	PF01169.10	1	76	ls	98.9	1.6e-26	UPF0016
At4g14730.1	21	235	PF01027.11	1	460	ls	50.4	6.3e-12	UPF0005
At4g15290.1	10	755	PF03552.5	1	898	ls	270.6	3.3e-78	Cellulose_synt
At4g15470.1	42	255	PF01027.11	1	460	ls	58.4	2.5e-14	UPF0005
At4g15920.1	6	93	PF03083.7	1	89	ls	139.5	9.6e-39	MtN3_slv
At4g15920.1	128	214	PF03083.7	1	89	fs	101	2.9e-28	MtN3_slv
At4g17580.1	33	242	PF01027.11	1	460	ls	113.3	7.3e-31	UPF0005
At4g22340.1	50	381	PF01148.11	1	343	ls	466.4	3.7e-137	CTP_transf_1
At4g22340.2	1	323	PF01148.11	1	343	ls	445.1	9.8e-131	CTP_transf_1
At4g22340.3	74	405	PF01148.11	1	343	ls	466.4	3.7e-137	CTP_transf_1
At4g23010.1	23	316	PF08449.2	1	348	ls	410.9	1.9e-120	UAA
At4g23070.1	98	242	PF01694.13	1	171	ls	204.3	2.9e-58	Rhomboid
At4g24250.1	5	476	PF03094.6	1	529	ls	1134.7	0	Mlo
At4g25010.1	10	98	PF03083.7	1	89	ls	144.3	3.3e-40	MtN3_slv
At4g25010.1	132	218	PF03083.7	1	89	ls	145.4	1.5e-40	MtN3_slv
At4g25750.1	41	224	PF00005.18	1	224	ls	165.9	1.1e-46	ABC_tran
At4g25750.1	299	509	PF01061.15	1	245	ls	191.1	2.8e-54	ABC2_membrane
At4g35080.1	140	365	PF03824.7	1	297	ls	202.4	1.1e-57	NicO
At4g36830.1	3	283	PF01151.9	1	322	ls	-165.8	0.028	ELO
At4g36850.1	30	96	PF04193.5	1	67	ls	96.2	1e-25	PQ-loop
At4g36850.1	255	321	PF04193.5	1	67	ls	78.3	2.5e-20	PQ-loop
At4g37680.1	73	370	PF03006.11	1	230	ls	230.9	3e-66	HlyIII
At5g07250.1	128	272	PF01694.13	1	171	ls	214.7	2.2e-61	Rhomboid
At5g13170.1	12	99	PF03083.7	1	89	fs	133.4	1.4e-37	MtN3_slv
At5g13170.1	134	220	PF03083.7	1	89	ls	139.4	1e-38	MtN3_slv
At5g19870.1	112	267	PF04819.3	1	166	ls	206.5	6.3e-59	DUF716
At5g20270.1	90	317	PF03006.11	1	230	ls	228.3	1.7e-65	HlyIII
At5g23660.1	12	99	PF03083.7	1	89	ls	145.8	1.2e-40	MtN3_slv
At5g23660.1	133	219	PF03083.7	1	89	ls	148.4	2e-41	MtN3_slv
At5g23990.1	114	235	PF01794.10	1	150	ls	112.6	1.2e-30	Ferric_reduct
At5g23990.1	265	364	PF08022.3	1	141	fs	110.1	1.1e-30	FAD_binding_8
At5g23990.1	370	641	PF08030.3	1	225	fs	127.9	1.1e-36	NAD_binding_6
At5g40260.1	9	98	PF03083.7	1	89	fs	100.7	3.4e-28	MtN3_slv
At5g40260.1	134	221	PF03083.7	1	89	fs	75.6	5.5e-21	MtN3_slv
At5g40670.1	9	75	PF04193.5	1	67	ls	96.9	6.2e-26	PQ-loop
At5g40670.1	151	213	PF04193.5	1	67	ls	27.7	2.3e-05	PQ-loop
At5g42420.2	82	234	PF03151.7	1	164	ls	110.8	4.3e-30	TPT
At5g45105.1	48	312	PF02535.13	1	366	ls	257.6	2.6e-74	Zip
At5g47120.1	26	235	PF01027.11	1	460	ls	82.8	1.1e-21	UPF0005
At5g50790.1	10	97	PF03083.7	1	89	fs	114.1	5.1e-32	MtN3_slv
At5g50790.1	131	217	PF03083.7	1	89	fs	116.8	8.2e-33	MtN3_slv
At5g50800.1	10	98	PF03083.7	1	89	ls	141.9	1.7e-39	MtN3_slv
At5g50800.1	132	218	PF03083.7	1	89	ls	143.3	6.7e-40	MtN3_slv
At5g53190.1	7	98	PF03083.7	1	89	fs	56.8	1.3e-15	MtN3_slv
At5g53190.1	132	218	PF03083.7	1	89	fs	103.5	5.4e-29	MtN3_slv
At5g55380.1	23	317	PF03062.10	1	386	ls	-31.4	0.0021	MBOAT
At5g58560.1	107	305	PF01148.11	1	343	ls	4.4	1.5e-05	CTP_transf_1
At5g65000.2	68	260	PF04142.6	1	300	ls	-95.6	4.1e-07	Nuc_sug_transp
At5g65970.1	31	504	PF03094.6	1	529	ls	1029.7	0	Mlo
AtCg00020.1	28	330	PF00124.10	1	311	ls	470.6	2.1e-138	Photo_RC
Os01g07310.2	59	201	PF03151.7	1	164	ls	177.3	4e-50	TPT	Begin Oryza
Os01g08260.2	39	253	PF01061.15	1	245	ls	220.7	3.3e-63	ABC2_membrane
Os01g12130.1	8	99	PF03083.7	1	89	fs	71.5	7.9e-20	MtN3_slv
Os01g12130.1	133	219	PF03083.7	1	89	fs	103.2	6.6e-29	MtN3_slv
Os01g13130.1	16	236	PF00230.11	1	263	ls	229.6	7.3e-66	MIP
Os01g14730.1	15	42	PF03578.6	1	30	ls	45	2.6e-10	HGWP
Os01g14730.1	45	72	PF03578.6	1	30	ls	61.4	3e-15	HGWP
Os01g14730.1	127	154	PF03578.6	1	30	ls	50.5	5.9e-12	HGWP
Os01g14730.1	157	184	PF03578.6	1	30	ls	57.5	4.4e-14	HGWP
Os01g14730.1	187	213	PF03578.6	1	30	ls	37.8	3.8e-08	HGWP
Os01g23070.1	619	665	PF04578.4	16	62	fs	47.2	3.9e-13	DUF594
Os01g25189.1	34	317	PF01222.8	98	423	fs	143.6	5.5e-40	ERG4_ERG24
Os01g31870.3	92	390	PF01566.9	1	414	ls	236.2	7.6e-68	Nramp
Os01g36070.1	27	113	PF03083.7	4	89	fs	44.4	4.7e-12	MtN3_slv
Os01g36070.1	146	232	PF03083.7	1	89	fs	93.3	4.7e-26	MtN3_slv
Os01g42090.1	9	98	PF03083.7	1	89	fs	102.3	1.2e-28	MtN3_slv
Os01g42090.1	132	218	PF03083.7	1	89	fs	115.6	1.9e-32	MtN3_slv
Os01g42110.1	9	98	PF03083.7	1	89	fs	105.7	1.3e-29	MtN3_slv
Os01g42110.1	132	218	PF03083.7	1	89	fs	115.1	2.5e-32	MtN3_slv
Os01g42340.1	631	688	PF04578.4	1	62	fs	84.4	5.7e-24	DUF594
Os01g50460.1	10	99	PF03083.7	1	89	fs	75.3	6.3e-21	MtN3_slv
Os01g50460.1	133	219	PF03083.7	1	89	fs	100.2	4.8e-28	MtN3_slv
Os01g55360.1	51	382	PF01148.11	1	343	ls	446.1	4.8e-131	CTP_transf_1
Os01g55360.4	51	322	PF01148.11	1	343	ls	255.1	1.5e-73	CTP_transf_1
Os01g60120.1	13	253	PF05967.2	1	258	ls	558.9	5.3e-165	DUF887
Os01g61010.2	8	252	PF06813.4	1	256	ls	427.3	2.2e-125	Nodulin-like
Os01g61970.1	137	426	PF06814.4	1	305	ls	154.3	3.4e-43	Lung_7-TM_R
Os01g65150.1	93	469	PF00854.12	1	430	ls	131.7	2.1e-36	PTR2
Os01g65200.1	99	361	PF00854.12	1	430	ls	-8.5	1.4e-05	PTR2
Os01g65880.1	7	96	PF03083.7	1	89	fs	88.3	1.2e-24	MtN3_slv
Os01g65880.1	129	215	PF03083.7	1	89	fs	130.5	9.9e-37	MtN3_slv
Os01g67040.1	46	205	PF01694.13	1	171	ls	112.4	1.3e-30	Rhomboid
Os01g69010.1	108	341	PF01554.9	1	166	ls	44.9	2.9e-10	MatE
Os01g69010.1	398	505	PF01554.9	1	112	fs	18.2	0.00013	MatE
Os01g72210.1	283	700	PF02714.6	1	501	ls	280.1	4.4e-81	DUF221
Os01g74450.1	13	234	PF00230.11	1	263	ls	388.1	1.4e-113	MIP
Os02g02750.2	38	163	PF01066.12	1	151	ls	71.1	3.6e-18	CDP-OH_P_transf
Os02g03280.1	27	236	PF01027.11	1	460	ls	75.9	1.4e-19	UPF0005
Os02g17280.1	1	243	PF06105.3	1	285	ls	319.7	5.4e-93	Aph-1
Os02g19470.1	691	748	PF04578.4	1	62	fs	70.4	6.7e-20	DUF594
Os02g19680.1	544	600	PF04578.4	1	62	fs	75.4	2.3e-21	DUF594
Os02g19820.1	9	94	PF03083.7	1	85	fs	81.5	1.1e-22	MtN3_slv
Os02g19820.1	132	218	PF03083.7	1	89	fs	124.1	6.5e-35	MtN3_slv
Os02g29510.2	1	244	PF05653.5	58	302	fs	501.4	1.1e-147	DUF803
Os02g30910.1	13	100	PF03083.7	1	89	fs	135.2	4.4e-38	MtN3_slv
Os02g30910.1	134	220	PF03083.7	1	89	fs	134.8	5.8e-38	MtN3_slv
Os02g32930.1	163	269	PF01758.7	45	163	fs	33.9	2e-09	SBF
Os02g39200.2	43	279	PF04142.6	1	300	ls	21.5	9.8e-15	Nuc_sug_transp
Os02g40550.1	155	441	PF06814.4	1	305	ls	92.2	1.6e-24	Lung_7-TM_R
Os02g41780.1	151	293	PF03151.7	1	164	ls	150.8	3.8e-42	TPT
Os02g43410.1	1	325	PF03169.6	1	749	ls	-3.8	8e-10	OPT
Os02g43410.2	1	288	PF03169.6	1	749	ls	-59.2	3.5e-08	OPT
Os02g44910.1	18	312	PF03619.7	1	315	ls	464.7	1.2e-136	DUF300
Os02g45870.1	1	282	PF06454.2	1	285	ls	619.5	3e-183	DUF1084
Os02g57570.1	104	264	PF01554.9	1	166	ls	131.5	2.4e-36	MatE
Os03g02530.1	107	251	PF01694.13	1	171	ls	196	9.1e-56	Rhomboid
Os03g02850.1	1	285	PF06454.2	1	285	ls	808.4	4.3e-240	DUF1084
Os03g02850.2	1	281	PF06454.2	1	285	ls	820	1.4e-243	DUF1084
Os03g03590.1	6	200	PF00999.12	215	445	fs	173.4	6.1e-49	Na_H_Exchanger
Os03g03590.2	6	200	PF00999.12	215	445	fs	173.4	6.1e-49	Na_H_Exchanger
Os03g13040.1	67	388	PF03006.11	1	230	ls	229.3	8.6e-66	HlyIII
Os03g21690.1	165	452	PF06814.4	1	305	ls	529.8	3e-156	Lung_7-TM_R
Os03g22590.1	7	93	PF03083.7	1	89	fs	113.6	6.9e-32	MtN3_slv
Os03g22590.1	128	214	PF03083.7	1	89	fs	116.8	8.5e-33	MtN3_slv
Os03g36790.1	18	302	PF06454.2	1	285	ls	813.5	1.2e-241	DUF1084
Os03g40700.1	21	441	PF01080.8	1	475	ls	53.3	3.2e-18	Presenilin
Os03g49480.1	4	279	PF01151.9	1	322	ls	27.7	1.4e-12	ELO
Os03g49900.1	426	460	PF00097.16	1	50	ls	16.7	0.0011	zf-C3HC4
Os03g53400.1	12	228	PF01027.11	1	460	ls	46.1	1.2e-10	UPF0005
Os03g58140.1	29	246	PF01027.11	1	460	ls	34.2	6.9e-08	UPF0005
Os03g58150.1	24	240	PF01027.11	1	460	ls	50	8e-12	UPF0005
Os03g61210.1	5	282	PF03619.7	1	315	ls	444.5	1.5e-130	DUF300
Os04g16770.1	28	330	PF00124.10	1	311	ls	470.6	2.1e-138	Photo_RC
Os04g32050.2	40	440	PF03169.6	1	749	ls	42.4	3.5e-11	OPT
Os04g36680.1	4	476	PF03094.6	1	529	ls	741.2	6.9e-220	Mlo
Os04g38860.1	56	465	PF01490.9	1	459	ls	440.8	1.9e-129	Aa_trans
Os04g42960.1	135	426	PF06814.4	1	305	ls	105.2	2e-28	Lung_7-TM_R
Os04g48130.1	129	274	PF01694.13	1	171	ls	194.7	2.3e-55	Rhomboid
Os04g51970.1	27	86	PF00083.15	184	241	fs	42.3	9e-12	Sugar_tr
Os04g51970.1	142	296	PF07690.7	1	162	fs	30	5.1e-08	MFS_1
Os05g02750.1	27	273	PF03649.4	1	254	ls	185.2	1.6e-52	UPF0014
Os05g12320.1	7	60	PF03083.7	1	55	fs	32.9	9.3e-09	MtN3_slv
Os05g12320.1	132	218	PF03083.7	1	89	fs	105.5	1.4e-29	MtN3_slv
Os05g13330.1	73	345	PF04080.4	1	312	ls	508.6	7.6e-150	Per1
Os05g13330.2	2	270	PF04080.4	1	312	ls	475.7	5.7e-140	Per1
Os05g25890.1	573	621	PF04578.4	14	62	fs	64.8	2.9e-18	DUF594
Os05g28950.1	158	268	PF02517.7	1	115	ls	70.8	4.4e-18	Abi
Os05g30150.1	118	266	PF01490.9	286	459	fs	22.9	6.8e-06	Aa_trans
Os05g33360.1	48	261	PF01027.11	1	460	ls	52.8	1.2e-12	UPF0005
Os05g35140.1	7	96	PF03083.7	1	89	fs	79.5	4.2e-22	MtN3_slv
Os05g35140.1	130	216	PF03083.7	1	89	fs	130.3	1.1e-36	MtN3_slv
Os05g39730.1	325	457	PF04749.8	1	147	ls	119.8	8.1e-33	PLAC8
Os05g51090.1	10	99	PF03083.7	1	89	fs	94.3	2.4e-26	MtN3_slv
Os05g51090.1	133	219	PF03083.7	1	89	fs	103.5	5.2e-29	MtN3_slv
Os06g04130.1	140	430	PF06814.4	1	305	ls	147.4	3.9e-41	Lung_7-TM_R
Os06g05980.2	89	237	PF03151.7	1	164	ls	151.1	3e-42	TPT
Os06g09930.1	12	322	PF05462.2	1	308	ls	-3	2e-06	Dicty_CAR
Os06g22600.1	71	479	PF01027.11	1	460	ls	407.4	2.1e-119	UPF0005
Os06g35930.1	49	262	PF00230.11	1	263	ls	221.4	2.1e-63	MIP
Os06g43620.1	84	358	PF03006.11	1	230	ls	199	1.2e-56	HlyIII
Os06g44250.1	101	365	PF03006.11	1	230	ls	200.8	3.2e-57	HlyIII
Os06g44840.1	125	369	PF01040.9	1	292	ls	54.6	3.3e-13	UbiA
Os06g46820.2	175	236	PF00892.11	67	128	fs	36.7	6.9e-09	DUF6
Os07g01250.1	2	286	PF06454.2	1	285	ls	723.6	1.3e-214	DUF1084
Os07g08060.1	4	222	PF01027.11	1	460	ls	43.1	1e-09	UPF0005
Os07g08070.1	28	244	PF01027.11	1	460	ls	51.3	3.3e-12	UPF0005
Os07g30100.2	335	376	PF00097.16	1	50	ls	43.7	6.4e-10	zf-C3HC4
Os07g31140.1	244	353	PF02544.7	52	167	fs	89.8	9.5e-27	Steroid_dh
Os07g33780.1	14	174	PF00005.18	32	224	fs	60.7	1.9e-16	ABC_tran
Os07g33780.1	271	485	PF01061.15	1	245	ls	231.7	1.6e-66	ABC2_membrane
Os07g42310.1	172	462	PF06814.4	1	305	ls	526.2	3.7e-155	Lung_7-TM_R
Os08g36030.1	111	269	PF04819.3	1	166	ls	185	1.9e-52	DUF716
Os08g36040.1	119	270	PF04819.3	1	166	ls	107	5.6e-29	DUF716
Os08g42350.1	17	101	PF03083.7	4	89	fs	106.9	5.7e-30	MtN3_slv
Os08g42350.1	135	221	PF03083.7	1	89	fs	106.8	6.1e-30	MtN3_slv
Os08g43320.1	106	251	PF01694.13	1	171	ls	207.5	3.3e-59	Rhomboid
Os09g12600.1	136	242	PF00892.11	19	128	fs	41.3	4.4e-10	DUF6
Os09g12600.1	251	397	PF03151.7	1	164	ls	204.5	2.6e-58	TPT
Os09g26830.1	186	473	PF06814.4	1	305	ls	523.8	1.9e-154	Lung_7-TM_R
Os09g27250.1	117	274	PF04819.3	1	166	ls	155.5	1.5e-43	DUF716
Os09g29210.2	114	194	PF00892.11	48	128	fs	23.8	1.6e-05	DUF6
Os09g29210.2	212	278	PF03151.7	1	64	fs	30	8.8e-08	TPT
Os09g30446.1	96	187	PF00999.12	93	191	fs	60.6	1.7e-15	Na_H_Exchanger
Os09g30446.1	204	268	PF00999.12	249	316	fs	25.8	1.9e-06	Na_H_Exchanger
Os09g35730.1	106	251	PF01694.13	1	171	ls	209.7	6.8e-60	Rhomboid
Os09g38690.4	3	49	PF00083.15	182	228	fs	27	1.7e-07	Sugar_tr
Os09g39220.1	34	231	PF01222.8	98	318	fs	83.4	7.4e-22	ERG4_ERG24
Os09g39220.1	258	332	PF01222.8	401	508	fs	111.9	1.9e-30	ERG4_ERG24
Os10g14920.5	101	230	PF00892.11	1	128	fs	33	6.5e-08	DUF6
Os10g21200.1	28	330	PF00124.10	1	311	ls	465.3	8.2e-137	Photo_RC
Os10g38030.1	71	343	PF04080.4	1	312	ls	318.3	1.4e-92	Per1
Os10g39220.1	12	294	PF06454.2	1	285	ls	784.9	4.8e-233	DUF1084
Os11g01410.1	16	326	PF00909.12	1	457	ls	-30.1	6.9e-10	Ammonium_transp
Os11g04140.1	97	226	PF00892.11	1	128	fs	33.4	5.2e-08	DUF6
Os11g31190.1	12	99	PF03083.7	1	89	fs	134.7	6e-38	MtN3_slv
Os11g31190.1	133	219	PF03083.7	1	89	fs	128.8	2.9e-36	MtN3_slv
Os11g34180.1	135	215	PF01169.10	1	76	ls	69.2	1.4e-17	UPF0016
Os11g34180.1	265	339	PF01169.10	1	76	ls	93	9.3e-25	UPF0016
Os11g34360.1	171	458	PF06814.4	1	305	ls	512.6	4.7e-151	Lung_7-TM_R
Os11g37200.1	44	255	PF01027.11	1	460	ls	24.1	2.5e-07	UPF0005
Os11g47840.1	108	252	PF01694.13	1	171	ls	202.8	8.4e-58	Rhomboid
Os12g03200.1	56	216	PF01554.9	1	166	ls	120.4	5.5e-33	MatE
Os12g03230.1	48	211	PF01554.9	1	166	ls	126.2	9.4e-35	MatE
Os12g18110.1	9	74	PF04193.5	1	67	ls	76.8	6.9e-20	PQ-loop
Os12g18110.1	162	214	PF04193.5	1	67	ls	31.5	3e-06	PQ-loop
Os12g18110.2	9	74	PF04193.5	1	67	ls	76.8	6.9e-20	PQ-loop
Os12g18110.2	162	214	PF04193.5	1	67	ls	31.5	3e-06	PQ-loop
Os12g29220.1	12	99	PF03083.7	1	89	fs	125.7	2.3e-35	MtN3_slv
Os12g29220.1	133	219	PF03083.7	1	89	fs	121.3	4.2e-34	MtN3_slv
Os12g31890.1	14	349	PF07168.2	1	329	ls	635.1	6.2e-188	FAE_3-kCoA_syn1
Os12g32640.1	78	403	PF03006.11	1	230	ls	228.1	2.1e-65	HlyIII
Os12g41840.1	88	449	PF00344.11	1	377	ls	-196.8	0.0027	SecY
Pop172832	16	322	PF08449.2	1	348	ls	404.1	2.2e-118	UAA	Begin Populus
Pop173036	88	434	PF04515.3	1	421	ls	336.9	3.7e-98	DUF580
Pop173892	57	163	PF00892.11	19	128	fs	42	2.9e-10	DUF6
Pop173892	172	321	PF03151.7	1	164	ls	189.7	7.1e-54	TPT
Pop175785	1	86	PF03083.7	5	89	fs	56.9	1.2e-15	MtN3_slv
Pop175785	119	205	PF03083.7	1	89	fs	96.7	4.8e-27	MtN3_slv
Pop177980	115	266	PF04819.3	1	166	ls	222.6	8.8e-64	DUF716
Pop177987	115	266	PF04819.3	1	166	ls	219.7	7e-63	DUF716
Pop179024	102	182	PF01169.10	1	76	ls	61.8	2.4e-15	UPF0016
Pop179024	233	307	PF01169.10	1	76	ls	93.5	6.7e-25	UPF0016
Pop179233	1	84	PF03083.7	5	89	fs	128.8	3e-36	MtN3_slv
Pop179233	118	204	PF03083.7	1	89	fs	127.8	5.7e-36	MtN3_slv
Pop196703	121	239	PF00892.11	8	128	fs	27.4	1.9e-06	DUF6
Pop196703	248	393	PF03151.7	1	164	ls	183.4	5.7e-52	TPT
Pop200605	26	92	PF00324.12	23	95	fs	19.2	6.4e-05	AA_permease
Pop201535	109	268	PF04819.3	1	166	ls	111	3.7e-30	DUF716
Pop204757	6	95	PF03083.7	1	89	fs	79.5	4e-22	MtN3_slv
Pop204757	128	214	PF03083.7	1	89	fs	122.2	2.4e-34	MtN3_slv
Pop206779	5	499	PF03094.6	1	529	ls	909.9	1.2e-270	Mlo
Pop206792	5	437	PF03094.6	1	529	ls	584.8	8.6e-173	Mlo
Pop208168	1	476	PF03094.6	1	529	ls	1063.3	0	Mlo
Pop215806	47	363	PF03006.11	1	230	ls	221.3	2.3e-63	HlyIII
Pop215987	1	452	PF03094.6	1	529	ls	952.3	2e-283	Mlo
Pop216767	217	389	PF03124.5	1	184	ls	159.3	1e-44	EXS
Pop218133	2	315	PF03030.7	1	887	ls	-248.2	1.2e-14	H_PPase
Pop218443	8	491	PF03094.6	1	529	ls	1060.8	0	Mlo
Pop219003	29	95	PF04193.5	1	67	ls	89.7	9.3e-24	PQ-loop
Pop219003	253	319	PF04193.5	1	67	ls	71.2	3.4e-18	PQ-loop
Pop225611	136	412	PF04515.3	1	421	ls	227.6	2.9e-65	DUF580
Pop225724	85	211	PF01066.12	1	151	ls	71	3.9e-18	CDP-OH_P_transf
Pop227902	1	486	PF03094.6	1	529	ls	1058.9	0	Mlo
Pop235962	6	495	PF03094.6	1	529	ls	627.4	1.2e-185	Mlo
Pop240504	6	92	PF03083.7	1	89	fs	124.1	6.9e-35	MtN3_slv
Pop240504	126	209	PF03083.7	1	86	fs	110.9	4.1e-31	MtN3_slv
Pop241510	125	412	PF06814.4	1	305	ls	108.9	1.6e-29	Lung_7-TM_R
Pop242137	169	316	PF03151.7	1	164	ls	178	2.4e-50	TPT
Pop246659	9	735	PF03552.5	1	898	ls	374.3	2e-109	Cellulose_synt
Pop252021	9	98	PF03083.7	1	89	fs	94.9	1.6e-26	MtN3_slv
Pop252021	132	218	PF03083.7	1	89	fs	109.8	8.4e-31	MtN3_slv
Pop252864	5	88	PF03083.7	5	89	fs	122.4	2.1e-34	MtN3_slv
Pop252864	122	205	PF03083.7	1	86	fs	130.1	1.3e-36	MtN3_slv
Pop254201	304	436	PF04749.8	1	147	ls	123.7	5.4e-34	PLAC8
Pop254437	166	453	PF06814.4	1	305	ls	521	1.3e-153	Lung_7-TM_R
Pop256636	119	401	PF06814.4	1	305	ls	148	2.6e-41	Lung_7-TM_R
Pop256648	8	251	PF03649.4	1	254	ls	184.3	3e-52	UPF0014
Pop256812	5	474	PF03094.6	1	529	ls	881.7	3.5e-262	Mlo
Pop257635	79	282	PF04142.6	22	292	fs	130.6	4.4e-36	Nuc_sug_transp
Pop259300	553	651	PF00027.20	1	98	fs	37.3	4.4e-10	cNMP_binding
Pop259524	52	289	PF03006.11	1	230	ls	219.5	7.7e-63	HlyIII
Pop261855	56	144	PF00324.12	171	291	fs	39.2	2.9e-10	AA_permease
Pop262559	46	317	PF03006.11	1	230	ls	249.9	5.4e-72	HlyIII
Pop263939	1	358	PF00083.15	1	489	ls	190.6	3.9e-54	Sugar_tr
Pop265277	40	268	PF00361.11	1	222	fs	235.5	1.2e-67	Oxidored_q1
Pop267303	146	259	PF00361.11	1	116	fs	123.8	2.3e-35	Oxidored_q1
Pop267622	146	259	PF00361.11	1	116	fs	123.8	2.3e-35	Oxidored_q1
Pop268014	6	282	PF03619.7	1	315	ls	480.4	2.2e-141	DUF300
Pop268529	146	259	PF00361.11	1	116	fs	123.8	2.3e-35	Oxidored_q1
Pop269497	146	239	PF00361.11	1	96	fs	95.3	3.5e-27	Oxidored_q1
Pop269792	146	259	PF00361.11	1	116	fs	121.2	1.3e-34	Oxidored_q1
Pop270465	11	377	PF07690.7	1	389	ls	159.9	6.7e-45	MFS_1
Pop272750	45	269	PF03006.11	1	230	ls	212.6	9.5e-61	HlyIII
Pop273366	1	402	PF00223.10	1	762	ls	462	7.9e-136	PsaA_PsaB
Pop273474	147	434	PF06814.4	1	305	ls	536.9	2.3e-158	Lung_7-TM_R
Pop274865	1	170	PF01758.7	8	208	fs	153	7.6e-44	SBF
Pop275921	146	259	PF00361.11	1	116	fs	123.8	2.3e-35	Oxidored_q1
Pop276316	11	296	PF00909.12	1	457	ls	-50.7	4.8e-09	Ammonium_transp
Pop276782	5	430	PF03094.6	1	529	ls	666.1	2.8e-197	Mlo
Pop277455	7	98	PF03083.7	1	89	fs	48.9	2.5e-13	MtN3_slv
Pop277455	133	217	PF03083.7	1	87	fs	109.9	8.1e-31	MtN3_slv
Pop279432	1	357	PF02990.7	1	607	ls	512.5	4.9e-151	EMP70
Pop281777	33	150	PF03741.7	1	121	ls	116.9	6e-32	TerC
Pop282629	52	223	PF00361.11	107	282	fs	82.3	2e-23	Oxidored_q1
Pop283981	8	260	PF00909.12	1	457	ls	124.1	4e-34	Ammonium_transp
Pop284619	4	336	PF03547.9	88	524	fs	289.6	6.1e-84	Mem_trans
Pop284734	1	249	PF00361.11	17	272	fs	257	4e-74	Oxidored_q1
Pop286007	1	353	PF03030.7	1	887	ls	-179.8	3.1e-17	H_PPase
Pop288106	3	115	PF01554.9	50	166	fs	58.5	6.2e-16	MatE
Pop288106	222	332	PF01554.9	55	166	fs	26	8.4e-07	MatE
Pop289249	16	395	PF03600.7	1	378	ls	260.1	4.7e-75	CitMHS
Pop289951	9	96	PF03083.7	1	89	fs	114.3	4.3e-32	MtN3_slv
Pop289951	130	216	PF03083.7	1	89	fs	122.6	1.8e-34	MtN3_slv
Pop412008	6	453	PF03094.6	1	529	ls	881.1	5.4e-262	Mlo
Pop412037	3	89	PF03083.7	4	89	fs	73.5	2.2e-20	MtN3_slv
Pop412037	122	208	PF03083.7	1	89	fs	110.9	4e-31	MtN3_slv
Pop414177	7	253	PF01151.9	1	322	ls	0.3	4.1e-11	ELO
Pop414178	9	264	PF01151.9	1	322	ls	-23.8	7.9e-10	ELO
Pop414302	156	443	PF06814.4	1	305	ls	548.9	5.3e-162	Lung_7-TM_R
Pop414904	9	98	PF03083.7	1	89	fs	98.2	1.8e-27	MtN3_slv
Pop414904	132	218	PF03083.7	1	89	fs	111.3	3.1e-31	MtN3_slv
Pop415791	72	216	PF01694.13	1	171	ls	204.6	2.4e-58	Rhomboid
Pop416545	171	360	PF05024.6	1	198	ls	271.7	1.5e-78	Gpi1
Pop417284	17	83	PF04193.5	1	67	ls	90.6	5e-24	PQ-loop
Pop417284	261	316	PF04193.5	1	67	ls	62	2.1e-15	PQ-loop
Pop417676	158	215	PF00892.11	71	128	fs	30.7	2.6e-07	DUF6
Pop419541	5	499	PF03094.6	1	529	ls	1041.6	0	Mlo
Pop421006	39	318	PF03062.10	1	386	ls	-29.2	0.0016	MBOAT
Pop421765	7	98	PF03083.7	1	89	fs	53.9	8.9e-15	MtN3_slv
Pop421765	138	219	PF03083.7	1	84	fs	85	1.1e-23	MtN3_slv
Pop421875	82	226	PF01694.13	1	171	ls	212.1	1.3e-60	Rhomboid
Pop422093	2	90	PF03083.7	1	89	fs	80.8	1.7e-22	MtN3_slv
Pop422093	124	210	PF03083.7	1	89	ls	147.8	3.1e-41	MtN3_slv
Pop423491	113	264	PF04819.3	1	166	ls	239.6	6.8e-69	DUF716
Pop548890	11	232	PF00230.11	1	263	ls	397.5	2e-116	MIP
Pop549212	13	234	PF00230.11	1	263	ls	394.1	2.1e-115	MIP
Pop553107	113	273	PF04819.3	1	166	ls	27.2	4.5e-06	DUF716
Pop554569	128	412	PF06814.4	1	305	ls	125.5	1.5e-34	Lung_7-TM_R
Pop555238	115	266	PF04819.3	1	166	ls	226.4	6.4e-65	DUF716
Pop555239	111	266	PF04819.3	1	166	ls	211.8	1.7e-60	DUF716
Pop557139	52	293	PF00230.11	1	263	ls	93.2	8e-25	MIP
Pop558261	5	521	PF03094.6	1	529	ls	1055.5	0	Mlo
Pop559596	22	238	PF01027.11	1	460	ls	37.5	4.6e-08	UPF0005
Pop560115	23	315	PF02535.13	1	366	ls	293.6	3.9e-85	Zip
Pop561523	134	416	PF06814.4	1	305	ls	143	8.1e-40	Lung_7-TM_R
Pop561531	21	267	PF03649.4	1	254	ls	186.2	8.5e-53	UPF0014
Pop561759	11	228	PF00230.11	1	263	ls	296.8	4.3e-86	MIP
Pop562220	45	204	PF01694.13	1	171	ls	97.9	3.1e-26	Rhomboid
Pop562882	67	338	PF04080.4	1	312	ls	568.2	8.4e-168	Per1
Pop564874	26	242	PF01027.11	1	460	ls	63	1e-15	UPF0005
Pop566501	28	239	PF00230.11	1	263	ls	249.2	8.7e-72	MIP
Pop567196	326	409	PF04749.8	1	147	ls	28.5	2.5e-05	PLAC8
Pop570518	73	344	PF04080.4	1	312	ls	554.3	1.3e-163	Per1
Pop570771	5	87	PF03083.7	6	89	fs	103.7	4.9e-29	MtN3_slv
Pop570771	121	207	PF03083.7	1	89	fs	105.4	1.5e-29	MtN3_slv
Pop571983	50	365	PF03006.11	1	230	ls	234	3.5e-67	HlyIII
Pop575407	9	96	PF03083.7	1	89	fs	86.6	3.7e-24	MtN3_slv
Pop575407	130	216	PF03083.7	1	89	ls	142.9	9.2e-40	MtN3_slv
Pop575408	9	96	PF03083.7	1	89	fs	96	7.4e-27	MtN3_slv
Pop575408	130	216	PF03083.7	1	89	ls	142.8	9.4e-40	MtN3_slv
Pop575753	70	341	PF04080.4	1	312	ls	508.8	6.5e-150	Per1
Pop575848	16	294	PF03600.7	1	378	ls	-25.7	1.4e-05	CitMHS
Pop576416	92	220	PF01569.12	1	172	fs	61.2	1.8e-16	PAP2
Pop577709	536	634	PF00027.20	1	98	fs	36.5	7.6e-10	cNMP_binding
Pop579599	85	297	PF01061.15	1	245	ls	150.5	4.7e-42	ABC2_membrane
Pop581554	106	320	PF01061.15	1	245	ls	245.9	8.8e-71	ABC2_membrane
Pop581835	146	239	PF00361.11	1	96	fs	95.3	3.5e-27	Oxidored_q1
Pop581977	1	301	PF00083.15	1	489	ls	1	5e-09	Sugar_tr
Pop585035	3	495	PF03094.6	1	529	ls	983.8	6.4e-293	Mlo
Pop587453	22	130	PF06750.4	1	109	ls	171.3	2.6e-48	DiS_P_DiS
Pop587453	137	246	PF01478.9	1	123	ls	100.8	4.3e-27	Peptidase_A24
Pop589141	1	46	PF01313.10	19	64	fs	36.3	3.2e-09	Bac_export_3
Pop589141	65	311	PF01311.11	1	255	ls	168.9	1.3e-47	Bac_export_1
Pop589144	8	291	PF00324.12	184	527	fs	280.4	3.8e-81	AA_permease
Pop590393	1	219	PF07690.7	105	359	fs	75.5	1.6e-20	MFS_1
Pop590580	36	138	PF03741.7	1	121	ls	134.5	3.1e-37	TerC
Pop592088	9	96	PF03083.7	1	89	fs	96	7.4e-27	MtN3_slv
Pop592088	130	216	PF03083.7	1	89	ls	142.8	9.4e-40	MtN3_slv
Pop593823	3	483	PF03094.6	1	529	ls	537.9	1.1e-158	Mlo
Pop594744	3	476	PF03094.6	1	529	ls	914.5	4.8e-272	Mlo
Pop596138	6	93	PF03083.7	1	89	fs	134.6	6.4e-38	MtN3_slv
Pop596138	127	213	PF03083.7	1	89	fs	102.5	1e-28	MtN3_slv
Pop597309	154	272	PF01569.12	1	177	fs	65.1	1.5e-17	PAP2
Pop597309	314	368	PF03988.3	1	60	ls	58.7	2e-14	DUF347
Pop597309	369	423	PF03988.3	1	60	ls	44.2	4.5e-10	DUF347
Pop645978	11	232	PF00230.11	1	263	ls	398.5	1e-116	MIP
Pop647588	7	291	PF06454.2	1	285	ls	744.7	6.3e-221	DUF1084
Pop654478	1	243	PF06105.3	1	285	ls	360.9	2.2e-105	Aph-1
Pop673369	15	110	PF03741.7	1	121	ls	56	1.3e-13	TerC
Pop680198	25	237	PF07690.7	196	389	fs	46.6	1.5e-12	MFS_1
Pop706133	108	252	PF01694.13	1	171	ls	188.1	2.3e-53	Rhomboid
Pop706794	9	98	PF03083.7	1	89	fs	104.5	2.8e-29	MtN3_slv
Pop706794	133	219	PF03083.7	1	89	fs	107.1	4.9e-30	MtN3_slv
Pop708621	1	212	PF01061.15	4	245	fs	235.2	1.5e-67	ABC2_membrane
Pop710099	25	241	PF01027.11	1	460	ls	26	2e-07	UPF0005
Pop712123	113	264	PF04819.3	1	166	ls	258.8	1.1e-74	DUF716
Pop720911	302	419	PF00615.10	1	135	fs	100	1.9e-30	RGS
Pop725778	34	247	PF01027.11	1	460	ls	48.2	2.9e-11	UPF0005
Pop729499	6	93	PF03083.7	1	89	fs	90.4	3.1e-25	MtN3_slv
Pop729499	128	214	PF03083.7	1	89	fs	100.9	3e-28	MtN3_slv
Pop744336	6	282	PF03619.7	1	315	ls	530.8	1.5e-156	DUF300
Pop746292	3	495	PF03094.6	1	529	ls	991.4	3.3e-295	Mlo
Pop754497	6	95	PF03083.7	1	89	fs	83.7	2.6e-23	MtN3_slv
Pop754497	128	214	PF03083.7	1	89	fs	110.3	5.9e-31	MtN3_slv
Pop755787	1	268	PF01040.9	1	292	ls	212.5	9.8e-61	UbiA
Pop759781	55	296	PF00230.11	1	263	ls	107	5.6e-29	MIP
Pop761806	548	605	PF04578.4	1	62	fs	76.2	1.4e-21	DUF594
Pop762585	157	444	PF06814.4	1	305	ls	521.9	7.5e-154	Lung_7-TM_R
Pop767334	52	294	PF00230.11	1	263	ls	102.5	1.3e-27	MIP
Pop769737	93	305	PF03798.7	1	247	ls	386.4	4.3e-113	LAG1
Pop775798	419	453	PF00097.16	1	50	ls	18	0.00081	zf-C3HC4
Pop776330	9	96	PF03083.7	1	89	fs	82.4	6.1e-23	MtN3_slv
Pop776330	130	216	PF03083.7	1	89	ls	139.7	8.3e-39	MtN3_slv
Pop776387	546	602	PF04578.4	1	62	fs	68.7	2.1e-19	DUF594
Pop778684	13	306	PF03619.7	1	315	ls	484.2	1.7e-142	DUF300
Pop796067	38	280	PF07690.7	1	261	fs	112.1	1.5e-30	MFS_1
Pop796139	26	268	PF00324.12	1	277	fs	56.8	6.2e-15	AA_permease
Pop797267	128	412	PF06814.4	1	305	ls	123	8.7e-34	Lung_7-TM_R
Pop799475	49	260	PF00810.9	1	210	ls	62.5	1.6e-19	ER_lumen_recept
Pop814068	38	251	PF01027.11	1	460	ls	52.7	1.3e-12	UPF0005
Pop815105	104	248	PF01694.13	1	171	ls	208.4	1.8e-59	Rhomboid
Pop816235	6	95	PF03083.7	1	89	fs	83.7	2.6e-23	MtN3_slv
Pop816235	128	214	PF03083.7	1	89	fs	110.9	4e-31	MtN3_slv
Pop816796	9	748	PF03552.5	1	898	ls	445.9	5.6e-131	Cellulose_synt
Pop820600	13	253	PF03188.7	1	236	ls	57.3	5.1e-14	Cytochrom_B561
Pop820940	71	166	PF05462.2	74	167	fs	23	5.1e-07	Dicty_CAR
Pop821124	50	291	PF00230.11	1	263	ls	139.3	1.1e-38	MIP
Pop822025	9	293	PF06454.2	1	285	ls	745.7	3.1e-221	DUF1084
Pop824920	113	257	PF01694.13	1	171	ls	218.4	1.7e-62	Rhomboid
Pop827617	2	479	PF03094.6	1	529	ls	654.1	1.2e-193	Mlo
Pop829403	3	480	PF03094.6	1	529	ls	817.4	8.1e-243	Mlo
Pop830825	104	248	PF01694.13	1	171	ls	207.2	3.8e-59	Rhomboid
Pop831071	10	294	PF03619.7	1	315	ls	411.1	1.7e-120	DUF300
Pop831600	25	241	PF01027.11	1	460	ls	54.7	3.1e-13	UPF0005
Pop832788	1	284	PF06454.2	1	285	ls	733.7	1.3e-217	DUF1084
Pop836846	24	157	PF00892.11	1	128	fs	44.6	5.9e-11	DUF6
Pop836846	213	322	PF00892.11	1	110	fs	27.8	1.5e-06	DUF6
Pop837467	51	382	PF01148.11	1	343	ls	468.4	9e-138	CTP_transf_1
