# Supplementary material for: Whole proteome identification of plant candidate G-protein coupled receptors in Arabidopsis, rice, and poplar: computational prediction and in-vivo protein coupling
Source: Genome Biol. 2008 Jul 31;9(7):R120. doi: 10.1186/gb-2008-9-7-r120 (PMC2530877; doi:10.1186/gb-2008-9-7-r120)
Supplement: Additional data file 7 — Results from our Pfam B database analysis. [file gb-2008-9-7-r120-S7.xls]

## Sheet: PfamB
Additional data file 7
Conserved domain analyses using the PfamB database
All of the candidate GPCRs we identified in the Arabidopsis thaliana (version 7), the Oryza sativa
(version 5) and Populus trichocarpa (version 1.1) proteomes were analyzed using the PfamA database (see
Additional data file 6). Those without domain hits from the PfamA database were analyzed using the
PfamB database and the results are shown below.
Locus	PfamBAccession	Sequence Start	Sequence End	Score	E-value
At1g57680.1	Pfam-B_51278	2	302	1547	1.5e-158
At3g05010.1	Pfam-B_26759	21	162	738	8e-73
At3g05010.1	Pfam-B_14631	163	300	760	3.7e-75
At3g59090.1	Pfam-B_93463	1	361	1857	2.1e-191
At3g59090.2	Pfam-B_93463	1	361	1860	1e-191
At3g59090.3	Pfam-B_93463	33	355	1664	6e-171
At5g27210.1	Pfam-B_125661	1	27	138	9.9e-09
At5g27210.1	Pfam-B_26759	21	159	640	1.9e-62
At5g27210.1	Pfam-B_14631	160	297	755	1.3e-74
At1g10660.1	Pfam-B_21401	1	70	374	3e-34	Begin T7 second tier
At1g10660.1	Pfam-B_18438	78	241	862	5.8e-86
At1g10660.1	Pfam-B_27665	242	314	408	7.4e-38
At1g47640.1	Pfam-B_18202	1	90	458	3.7e-43
At1g47640.1	Pfam-B_17496	100	172	384	2.6e-35
At1g47640.1	Pfam-B_148959	173	226	284	1e-24
At1g68820.1	Pfam-B_13789	26	131	114	1e-05
At1g68820.1	Pfam-B_11587	26	62	161	8.3e-11
At1g68820.1	Pfam-B_30553	63	221	856	2.5e-85
At1g68820.1	Pfam-B_30552	222	420	1023	5e-103
At1g68820.1	Pfam-B_984	421	463	128	3.1e-07
At1g68820.1	Pfam-B_57219	432	463	111	2.1e-05
At1g68820.1	Pfam-B_1025	436	466	187	1.3e-13
At1g71190.1	Pfam-B_20659	10	85	397	1.1e-36
At1g71190.1	Pfam-B_45463	88	136	255	1.2e-21
At1g71190.1	Pfam-B_20659	145	249	562	3.6e-54
At2g21080.1	Pfam-B_164657	1	90	476	4.6e-45
At2g21080.1	Pfam-B_6933	91	411	1625	8.1e-167
At2g41610.1	Pfam-B_63965	7	310	1563	3e-160
At2g46060.1	Pfam-B_85693	1	761	3986	0
At2g46060.1	Pfam-B_62502	407	636	123	0.00039
At2g46060.1	Pfam-B_160887	781	807	141	2.7e-08
At2g47115.1	Pfam-B_18438	97	217	529	1.1e-50
At2g47115.1	Pfam-B_27665	219	286	414	1.7e-38
At3g25805.1	Pfam-B_118381	1	107	565	1.7e-54
At3g25805.1	Pfam-B_118381	1	107	565	1.7e-54
At3g25805.1	Pfam-B_81479	108	193	450	2.6e-42
At3g25805.1	Pfam-B_21853	187	324	114	0.00032
At3g25805.1	Pfam-B_58121	194	335	752	2.6e-74
At3g27770.1	Pfam-B_21401	7	80	420	4e-39
At3g27770.1	Pfam-B_18438	81	241	841	9.7e-84
At3g27770.1	Pfam-B_27665	243	314	395	1.8e-36
At3g27770.2	Pfam-B_21401	16	37	96	0.00036
At3g27770.2	Pfam-B_18438	38	198	841	9.7e-84
At3g27770.2	Pfam-B_27665	200	271	395	1.8e-36
At3g54730.1	Pfam-B_76261	24	138	603	1.6e-58
At3g54730.1	Pfam-B_108541	143	174	161	5.6e-11
At3g54730.1	Pfam-B_108542	175	242	347	2.2e-31
At3g54730.1	Pfam-B_108541	178	207	72	0.23
At3g54730.1	Pfam-B_76260	243	387	710	7.4e-70
At3g60590.3	Pfam-B_97229	115	238	627	4.6e-61
At3g60590.3	Pfam-B_68282	239	404	871	6.4e-87
At4g01430.2	Pfam-B_4027	7	61	275	9.2e-24
At4g01430.2	Pfam-B_8693	47	87	133	2.2e-08
At4g01430.2	Pfam-B_41708	93	134	244	1.8e-20
At4g01430.2	Pfam-B_3321	135	197	252	2.5e-21
At4g01430.2	Pfam-B_692	199	251	142	2e-09
At4g19950.1	Pfam-B_60680	1	144	719	8.2e-71
At4g19950.1	Pfam-B_132031	11	154	149	7.4e-10
At4g19950.1	Pfam-B_7611	170	296	643	9.3e-63
At4g19950.1	Pfam-B_50570	297	321	137	1.6e-08
At5g38380.2	Pfam-B_127629	1	49	268	5.1e-23
At5g38380.2	Pfam-B_83830	118	266	571	2.7e-102
At5g44860.1	Pfam-B_60680	1	144	716	1.7e-70
At5g44860.1	Pfam-B_132031	11	154	131	7.2e-08
At5g44860.1	Pfam-B_7611	171	296	654	6.4e-64
At5g44860.1	Pfam-B_50570	297	321	137	1.6e-08
At5g50375.1	no matches
At5g59500.1	Pfam-B_123432	1	319	1720	6.9e-177
At5g59500.1	Pfam-B_6149	320	394	397	1.1e-36
At5g62960.1	Pfam-B_21401	28	107	454	9.9e-43
At5g62960.1	Pfam-B_18438	108	262	803	1e-79
At5g62960.1	Pfam-B_27665	264	335	415	1.3e-38
Os01g54784.1	Pfam-B_93463	18	354	829	1.8e-82
Os01g66190.1	Pfam-B_51278	12	298	1465	7.3e-150
Os04g36630.1	Pfam-B_51278	1	318	1644	7.9e-169
Os03g54920.1	Pfam-B_26759	1	172	878	1.2e-87
Os03g54920.1	Pfam-B_14631	173	309	754	1.6e-74
Os01g07660.1	no matches					Begin O5 second tier
Os01g07700.1	Pfam-B_21401	6	93	436	8e-41
Os01g07700.1	Pfam-B_18438	15	33	38	1.5e-10
Os01g07700.1	Pfam-B_18438	94	254	445	8.9e-42
Os01g07700.1	Pfam-B_27665	255	327	275	9.2e-24
Os01g48640.1	Pfam-B_166690	30	497	2448	5e-254
Os01g48640.1	Pfam-B_22090	148	161	44	6.9e-69
Os01g48640.1	Pfam-B_22090	260	283	48	4.3e-221
Os01g48640.1	Pfam-B_22090	533	949	2112	4.3e-221
Os01g57710.2	Pfam-B_138037	58	124	201	1.9e-15
Os01g57710.2	Pfam-B_88483	65	112	112	1.1e-05
Os01g57710.2	Pfam-B_10276	65	167	309	2.3e-27
Os01g57710.2	Pfam-B_110315	82	112	59	0.998
Os01g57710.2	Pfam-B_25505	136	167	143	4.8e-09
Os01g57710.2	Pfam-B_25075	171	315	238	1.1e-19
Os01g57710.2	Pfam-B_110315	333	360	110	1.9e-05
Os01g58620.1	Pfam-B_60680	1	144	370	7.9e-34
Os01g58620.1	Pfam-B_122460	173	318	114	0.00024
Os01g58620.1	Pfam-B_7611	183	301	592	2.4e-57
Os01g58620.1	Pfam-B_50570	305	328	130	9.8e-08
Os01g61960.1	no matches
Os02g03790.1	Pfam-B_21401	34	120	491	1.2e-46
Os02g03790.1	Pfam-B_18438	121	274	800	2.1e-79
Os02g03790.1	Pfam-B_27665	276	348	414	1.7e-38
Os02g35830.1	Pfam-B_24241	30	69	223	1.3e-17
Os02g35830.1	Pfam-B_6933	135	448	1647	3.8e-169
Os03g14880.1	Pfam-B_63965	34	329	592	2.4e-57
Os04g38850.1	Pfam-B_118381	89	114	101	0.00015
Os04g38850.1	Pfam-B_81479	115	200	448	4.3e-42
Os04g38850.1	Pfam-B_58121	201	340	713	3.6e-70
Os06g02370.2	Pfam-B_151795	17	75	98	0.00047
Os06g02370.2	Pfam-B_96920	20	55	99	0.00037
Os06g02370.2	Pfam-B_137381	89	401	1623	1.3e-166
Os06g03820.1	no matches
Os06g42850.1	Pfam-B_24241	35	75	139	1.9e-08
Os06g42850.1	Pfam-B_164657	36	105	97	0.00065
Os06g42850.1	Pfam-B_6933	101	450	893	3e-89
Os07g46430.2	Pfam-B_21401	78	109	65	6.4e-07
Os07g46430.2	Pfam-B_21401	113	141	80	6.4e-07
Os07g46430.2	Pfam-B_18438	160	308	776	7.5e-77
Os07g46430.2	Pfam-B_27665	310	378	366	2.1e-33
Os08g01610.1	Pfam-B_10312	93	168	383	3.3e-35
Os08g01610.1	Pfam-B_16596	97	172	96	0.00056
Os08g01610.1	Pfam-B_25015	100	213	119	1.8e-06
Os08g01610.1	Pfam-B_3804	175	298	614	1.1e-59
Os08g01610.1	Pfam-B_12755	317	348	143	4.2e-09
Os08g03430.1	Pfam-B_2249	14	37	100	0.00034
Os08g03430.1	Pfam-B_6933	151	472	1661	1.2e-170
Os08g25830.1	Pfam-B_51278	27	164	98	2e-11
Os08g25830.1	Pfam-B_51278	181	291	125	2e-11
Os10g12750.1	Pfam-B_63965	15	302	561	4.6e-54
Os10g30910.1	Pfam-B_85693	37	211	417	2e-177
Os10g30910.1	Pfam-B_85693	263	798	1330	2e-177
Os10g30910.1	Pfam-B_60231	602	700	94	0.00019
Os10g30910.1	Pfam-B_60231	768	813	71	0.00019
Os11g06330.1	no matches
Os11g19700.1	no matches
Os12g03950.1	no matches
Os12g38810.1	Pfam-B_7611	212	330	234	2e-19
Os12g43890.1	no matches
Pop205267	Pfam-B_93463	1	344	1083	2.2e-109
Pop569632	Pfam-B_51278	24	292	345	3.5e-31
Pop742547	Pfam-B_51278	2	300	985	5.3e-99
Pop272274	Pfam-B_51278	2	303	1012	7.4e-102
Pop294952	Pfam-B_26759	3	143	517	2.1e-49
Pop294952	Pfam-B_14631	144	281	619	3.3e-60
Pop240991	Pfam-B_26759	3	143	542	4.7e-52
Pop240991	Pfam-B_14631	144	281	598	5.5e-58
Pop225580	Pfam-B_118381	2	27	107	1.8e-05	Begin P1 second tier
Pop225580	Pfam-B_81479	28	113	358	1.5e-32
Pop225580	Pfam-B_58121	114	248	515	3.4e-49
Pop230624	Pfam-B_21401	5	75	241	3.7e-20
Pop230624	Pfam-B_18438	83	250	447	5.5e-42
Pop230624	Pfam-B_23926	229	314	101	0.00015
Pop230624	Pfam-B_27665	251	323	308	2.9e-27
Pop252572	Pfam-B_164660	1	73	182	3.1e-13
Pop252572	Pfam-B_6933	75	402	956	6.3e-96
Pop252617	no matches
Pop267247	Pfam-B_75666	4	625	1769	4.5e-182
Pop267247	Pfam-B_109369	671	724	107	0.0001
Pop271644	Pfam-B_164657	1	59	167	1.4e-11
Pop271644	Pfam-B_6933	66	406	993	7.6e-100
Pop286694	no matches
Pop423394	Pfam-B_21401	4	80	218	1e-17
Pop423394	Pfam-B_18438	83	247	481	1.4e-45
Pop423394	Pfam-B_27665	249	316	317	3.3e-28
Pop551452	no matches
Pop552585	Pfam-B_21401	2	24	65	1.9e-05
Pop552585	Pfam-B_21401	36	64	64	1.9e-05
Pop552585	Pfam-B_18438	66	235	358	1.5e-32
Pop552585	Pfam-B_15191	219	316	103	8.4e-05
Pop552585	Pfam-B_27665	237	304	355	3.1e-32
Pop555701	Pfam-B_92776	106	270	583	5.2e-152
Pop555701	Pfam-B_92776	292	459	672	5.2e-152
Pop555701	Pfam-B_92776	485	547	267	5.2e-152
Pop580803	Pfam-B_127629	1	51	207	1.5e-16
Pop580803	Pfam-B_83830	53	277	914	1.8e-91
Pop587247	Pfam-B_61032	2	49	114	3.2e-06
Pop587247	Pfam-B_59946	50	122	217	1.3e-17
Pop587247	Pfam-B_125160	53	205	141	2.8e-09
Pop587247	Pfam-B_86647	128	211	183	5.2e-14
Pop731487	Pfam-B_63965	17	292	845	3.7e-84
Pop764671	no matches
Pop769002	Pfam-B_158	212	257	104	7.3e-05
Pop776100	Pfam-B_21401	19	95	215	3.5e-17
Pop776100	Pfam-B_18438	25	61	43	6.7e-12
Pop776100	Pfam-B_18438	98	262	479	2.2e-45
Pop776100	Pfam-B_27665	264	331	302	1.3e-26
Pop776383	Pfam-B_1738	18	64	135	3.5e-08
Pop776383	Pfam-B_62129	20	158	118	2.5e-06
Pop776383	Pfam-B_1178	67	136	205	6.3e-16
Pop776383	Pfam-B_3435	130	193	102	0.00013
Pop776383	Pfam-B_1392	225	318	171	3.9e-12
Pop776383	Pfam-B_18567	245	338	110	0.00024
Pop796925	no matches
Pop797856	Pfam-B_21401	11	82	182	1.6e-13
Pop797856	Pfam-B_18438	83	247	416	1.1e-38
Pop797856	Pfam-B_27665	249	321	293	1.1e-25
Pop797910	Pfam-B_40352	10	245	840	1.2e-83
Pop826764	Pfam-B_18202	1	90	416	1.1e-38
Pop826764	Pfam-B_17496	100	172	363	4.4e-33
Pop826764	Pfam-B_148959	173	226	240	4.7e-20
Pop835343	Pfam-B_19088	8	92	230	5.4e-19
Pop835343	Pfam-B_156539	95	156	117	2.6e-06
Pop835343	Pfam-B_11608	157	288	445	8.9e-42
Pop835343	Pfam-B_156517	233	289	183	1.2e-13
