# Supplementary material for: Whole proteome identification of plant candidate G-protein coupled receptors in Arabidopsis, rice, and poplar: computational prediction and in-vivo protein coupling
Source: Genome Biol. 2008 Jul 31;9(7):R120. doi: 10.1186/gb-2008-9-7-r120 (PMC2530877; doi:10.1186/gb-2008-9-7-r120)
Supplement: Additional data file 9 — PredCouple 2 predicted coupling specificities of our candidate GPCRs from all three proteomes. [file gb-2008-9-7-r120-S9.xls]

## Sheet: PC2 of T7O5P1
Additional Data File 9
Predicted coupling specificities of our candidate GPCRs from all three proteomes.
All of the candidate GPCRs we identified in the Arabidopsis thaliana (version 7), the Oryza sativa
(version 5) and Populus trichocarpa (version 1.1) proteomes were analyzed with Pred-Couple 2.
The predicted type of G-alpha subunit and the associated coupling probabilities are
listed in the "G-hit" columns with the highest probabilities in the "G-hit1" column.
For reference, the sequences are listed by organism, and within each proteome
the order follows the order of the candidate GPCR tables.
Locus	G-hit1	G-hit2	G-hit3	G-hit4
AT1G48270.1	Gi/o - 0.98	Gs - 0.25	Gq/11 - 0.12	G12/13 - 0.03
AT3G26090.1	Gi/o - 0.97	Gq/11 - 0.67	Gs - 0.13	G12/13 - 0.00
AT5G27210.1	No matches found
AT3G05010.1	No matches found
AT3G59090.1	Gi/o - 0.99	Gq/11 - 0.36	Gs - 0.06	G12/13 - 0.03
AT3G59090.2	Gi/o - 0.99	Gq/11 - 0.36	Gs - 0.06	G12/13 - 0.03
AT3G59090.3	Gi/o - 0.99	Gq/11 - 0.64	Gs - 0.07	G12/13 - 0.03
AT1G57680.1	Gi/o - 0.95	Gs - 0.84	Gq/11 - 0.55	G12/13 - 0.10
AT5G18520.1	Gi/o - 0.97	Gq/11 - 0.47	Gs - 0.37	G12/13 - 0.11
AT4G21790.1	No matches found
AT5G02630.1	Gi/o - 0.99	Gq/11 - 0.32	Gs - 0.18	G12/13 - 0.13
AT2G02180.1	No matches found
AT4G30850.1	Gi/o - 0.98	Gq/11 - 0.94	G12/13 - 0.39	Gs - 0.27
AT5G26740.1	Gi/o - 0.99	G12/13 - 0.85	Gs - 0.50	Gq/11 - 0.43
AT1G14530.1	No matches found
AT3G05940.1	Gi/o - 0.99	Gq/11 - 0.82	G12/13 - 0.71	Gs - 0.27
At1g03070.1	No matches found
At1g10660.1	Gi/o - 0.97	Gq/11 - 0.91	Gs - 0.21	G12/13 - 0.06
At1g11200.1	No matches found
At1g11450.1	No matches found
At1g12750.1	Gq/11 - 0.92	Gi/o - 0.80	Gs - 0.51	G12/13 - 0.07
At1g16560.1	No matches found
At1g16560.4	No matches found
At1g21460.1	No matches found
At1g47640.1	No matches found
At1g49470.1	No matches found
At1g52580.1	No matches found
At1g55230.1	Gi/o - 0.97	Gq/11 - 0.95	G12/13 - 0.59	Gs - 0.29
At1g55240.1	Gi/o - 0.99	Gq/11 - 0.54	G12/13 - 0.37	Gs - 0.30
At1g60600.1	No matches found
At1g61800.1	Gi/o - 0.96	Gq/11 - 0.95	Gs - 0.21	G12/13 - 0.15
At1g62430.1	Gi/o - 0.99	Gs - 0.28	G12/13 - 0.02	Gq/11 - 0.01
At1g63110.2	Gi/o - 0.86	Gq/11 - 0.63	Gs - 0.40	G12/13 - 0.00
At1g63120.1	No matches found
At1g64150.1	Gi/o - 0.99	Gs - 0.23	G12/13 - 0.16	Gq/11 - 0.15
At1g66770.1	Gi/o - 0.99	Gq/11 - 0.86	G12/13 - 0.28	Gs - 0.22
At1g68820.1	Gi/o - 0.96	Gs - 0.65	Gq/11 - 0.59	G12/13 - 0.23
At1g71190.1	No matches found
At1g72590.1	No matches found
At1g75000.1	Gi/o - 0.94	Gq/11 - 0.93	Gs - 0.53	G12/13 - 0.18
At1g77860.1	Gi/o - 0.99	Gs - 0.38	G12/13 - 0.19	Gq/11 - 0.17
At2g16530.1	No matches found
At2g16530.2	No matches found
At2g17430.1	Gi/o - 0.99	Gs - 0.69	G12/13 - 0.54	Gq/11 - 0.34
At2g21080.1	Gi/o - 0.80	Gs - 0.51	Gq/11 - 0.47	G12/13 - 0.00
At2g24150.1	Gi/o - 0.95	Gq/11 - 0.41	Gs - 0.36	G12/13 - 0.01
At2g25810.1	No matches found
At2g29050.1	Gi/o - 0.99	Gq/11 - 0.52	Gs - 0.09	G12/13 - 0.02
At2g29050.2	Gi/o - 0.99	Gq/11 - 0.65	Gs - 0.05	G12/13 - 0.05
At2g31440.1	Gi/o - 0.97	Gq/11 - 0.86	Gs - 0.21	G12/13 - 0.04
At2g36830.1	No matches found
At2g37330.1	No matches found
At2g37450.1	No matches found
At2g39060.1	No matches found
At2g41610.1	Gi/o - 0.82	Gs - 0.82	Gq/11 - 0.69	G12/13 - 0.03
At2g46060.1	Gi/o - 0.86	Gq/11 - 0.67	Gs - 0.39	G12/13 - 0.00
At2g47115.1	No matches found
At3g01550.1	Gi/o - 0.99	Gs - 0.32	G12/13 - 0.07	Gq/11 - 0.05
At3g06100.1	No matches found
At3g06460.1	No matches found
At3g06470.1	No matches found
At3g14770.1	No matches found
At3g16240.1	No matches found
At3g16690.1	No matches found
At3g20870.1	No matches found
At3g25585.3	No matches found
At3g25805.1	Gi/o - 0.98	Gq/11 - 0.28	Gs - 0.14	G12/13 - 0.01
At3g27770.1	No matches found
At3g27770.2	No matches found
At3g28007.1	No matches found
At3g28070.2	No matches found
At3g28130.1	No matches found
At3g48740.1	Gi/o - 0.99	Gs - 0.12	Gq/11 - 0.08	G12/13 - 0.00
At3g53780.2	No matches found
At3g54730.1	No matches found
At3g59520.1	No matches found
At3g60590.3	Gi/o - 0.98	Gq/11 - 0.27	Gs - 0.24	G12/13 - 0.01
At3g63310.1	No matches found
At4g01430.2	No matches found
At4g01450.3	No matches found
At4g02690.1	No matches found
At4g10360.1	No matches found
At4g10850.1	Gi/o - 0.99	Gq/11 - 0.74	G12/13 - 0.28	Gs - 0.25
At4g12030.1	No matches found
At4g13590.1	No matches found
At4g14730.1	No matches found
At4g15290.1	Gi/o - 0.97	Gq/11 - 0.55	Gs - 0.19	G12/13 - 0.02
At4g15470.1	No matches found
At4g15920.1	No matches found
At4g17580.1	No matches found
At4g19950.1	No matches found
At4g22340.1	Gi/o - 0.99	Gq/11 - 0.35	Gs - 0.11	G12/13 - 0.00
At4g22340.2	No matches found
At4g22340.3	Gi/o - 0.99	Gq/11 - 0.35	Gs - 0.12	G12/13 - 0.00
At4g23010.1	No matches found
At4g23070.1	No matches found
At4g24250.1	Gi/o - 0.99	Gs - 0.23	Gq/11 - 0.07	G12/13 - 0.01
At4g25010.1	No matches found
At4g25750.1	Gi/o - 0.98	Gq/11 - 0.31	Gs - 0.15	G12/13 - 0.00
At4g35080.1	Gs - 0.74	Gi/o - 0.60	Gq/11 - 0.55	G12/13 - 0.00
At4g36830.1	Gi/o - 0.98	Gs - 0.50	Gq/11 - 0.21	G12/13 - 0.18
At4g36850.1	Gi/o - 0.98	Gq/11 - 0.93	G12/13 - 0.62	Gs - 0.33
At4g37680.1	No matches found
At5g07250.1	No matches found
At5g13170.1	Gi/o - 0.99	Gq/11 - 0.75	G12/13 - 0.53	Gs - 0.28
At5g19870.1	No matches found
At5g20270.1	Gq/11 - 0.96	Gs - 0.94	Gi/o - 0.34	G12/13 - 0.03
At5g23660.1	No matches found
At5g23990.1	Gi/o - 0.90	Gq/11 - 0.66	Gs - 0.32	G12/13 - 0.00
At5g38380.2	Gi/o - 0.98	Gq/11 - 0.46	Gs - 0.10	G12/13 - 0.02
At5g40260.1	No matches found
At5g40670.1	No matches found
At5g42420.2	Gq/11 - 0.98	Gi/o - 0.66	Gs - 0.06	G12/13 - 0.02
At5g44860.1	No matches found
At5g45105.1	No matches found
At5g47120.1	No matches found
At5g50375.1	No matches found
At5g50790.1	No matches found
At5g50800.1	No matches found
At5g53190.1	No matches found
At5g55380.1	No matches found
At5g58560.1	No matches found
At5g59500.1	No matches found
At5g62960.1	Gi/o - 0.99	Gq/11 - 0.59	Gs - 0.08	G12/13 - 0.05
At5g65000.2	No matches found
At5g65970.1	Gi/o - 0.92	Gs - 0.87	Gq/11 - 0.39	G12/13 - 0.05
AtCg00020.1	No matches found
Os01g54784.1	Gi/o - 0.97	Gq/11 - 0.78	Gs - 0.10	G12/13 - 0.00	Begin Oryza
Os01g61970.1	Gi/o - 0.99	Gq/11 - 0.50	G12/13 - 0.15	Gs - 0.14
Os01g66190.1	Gi/o - 0.95	Gs - 0.42	Gq/11 - 0.38	G12/13 - 0.02
Os04g36630.1	Gq/11 - 0.98	Gs - 0.78	Gi/o - 0.72	G12/13 - 0.34
Os05g39730.1	Gi/o - 0.99	Gq/11 - 0.47	Gs - 0.16	G12/13 - 0.15
Os06g04130.1	Gi/o - 0.99	Gs - 0.22	Gq/11 - 0.06	G12/13 - 0.05
Os06g09930.1	Gi/o - 0.93	Gq/11 - 0.67	Gs - 0.38	G12/13 - 0.02
Os03g36790.1	No matches found
Os07g01250.1	No matches found
Os02g40550.1	Gi/o - 0.99	Gq/11 - 0.31	Gs - 0.07	G12/13 - 0.04
Os04g42960.1	Gi/o - 0.99	Gq/11 - 0.55	G12/13 - 0.25	Gs - 0.23
Os03g54920.1	Gi/o - 0.99	Gq/11 - 0.90	G12/13 - 0.64	Gs - 0.21
Os02g45870.1	Gq/11 - 0.93	Gi/o - 0.91	Gs - 0.20	G12/13 - 0.01
Os01g07310.2	No matches found
Os01g07660.1	Gi/o - 0.98	Gs - 0.36	Gq/11 - 0.01	G12/13 - 0.00
Os01g07700.1	No matches found
Os01g08260.2	No matches found
Os01g12130.1	Gi/o - 0.95	Gq/11 - 0.91	Gs - 0.10	G12/13 - 0.01
Os01g13130.1	No matches found
Os01g14730.1	No matches found
Os09g29210.2	Gq/11 - 0.90	Gi/o - 0.89	Gs - 0.37	G12/13 - 0.02
Os09g30446.1	Gi/o - 0.93	Gq/11 - 0.57	Gs - 0.32	G12/13 - 0.01
Os09g35730.1	No matches found
Os09g38690.4	Gi/o - 0.96	Gq/11 - 0.85	Gs - 0.26	G12/13 - 0.03
Os09g39220.1	Gi/o - 0.98	Gq/11 - 0.42	Gs - 0.35	G12/13 - 0.12
Os10g12750.1	Gi/o - 0.98	Gs - 0.46	Gq/11 - 0.14	G12/13 - 0.07
Os10g14920.5	No matches found
Os10g21200.1	No matches found
Os10g30910.1	Gi/o - 0.97	Gq/11 - 0.35	Gs - 0.30	G12/13 - 0.02
Os10g38030.1	Gq/11 - 0.93	Gi/o - 0.92	Gs - 0.20	G12/13 - 0.01
Os10g39220.1	No matches found
Os11g01410.1	No matches found
Os11g04140.1	No matches found
Os11g06330.1	Gi/o - 0.99	Gq/11 - 0.55	Gs - 0.13	G12/13 - 0.03
Os11g19700.1	No matches found
Os11g31190.1	Gi/o - 0.99	Gq/11 - 0.30	Gs - 0.03	G12/13 - 0.02
Os11g34180.1	No matches found
Os11g34360.1	Gi/o - 0.99	Gs - 0.18	G12/13 - 0.16	Gq/11 - 0.05
Os11g37200.1	No matches found
Os11g47840.1	Gi/o - 0.98	Gs - 0.24	Gq/11 - 0.16	G12/13 - 0.02
Os12g03200.1	No matches found
Os12g03230.1	No matches found
Os12g03950.1	Gi/o - 0.97	Gq/11 - 0.80	Gs - 0.26	G12/13 - 0.08
Os12g18110.1	No matches found
Os12g18110.2	No matches found
Os12g29220.1	No matches found
Os12g31890.1	No matches found
Os12g32640.1	Gi/o - 0.92	Gs - 0.69	Gq/11 - 0.02	G12/13 - 0.01
Os12g38810.1	Gi/o - 0.99	Gs - 0.12	G12/13 - 0.02	Gq/11 - 0.01
Os12g41840.1	Gi/o - 0.97	Gs - 0.56	Gq/11 - 0.04	G12/13 - 0.00
Os12g43890.1	Gi/o - 0.97	Gq/11 - 0.93	Gs - 0.32	G12/13 - 0.25
Os01g23070.1	Gi/o - 0.99	Gs - 0.23	G12/13 - 0.14	Gq/11 - 0.03
Os01g25189.1	No matches found
Os01g31870.3	Gi/o - 0.99	Gq/11 - 0.50	Gs - 0.26	G12/13 - 0.13
Os01g36070.1	No matches found
Os01g42090.1	Gi/o - 0.99	Gs - 0.21	Gq/11 - 0.14	G12/13 - 0.03
Os01g42110.1	No matches found
Os01g42340.1	Gi/o - 0.98	Gs - 0.70	Gq/11 - 0.35	G12/13 - 0.18
Os01g48640.1	Gi/o - 0.99	G12/13 - 0.33	Gs - 0.28	Gq/11 - 0.08
Os01g50460.1	No matches found
Os01g55360.1	Gi/o - 0.99	Gq/11 - 0.37	Gs - 0.05	G12/13 - 0.01
Os01g55360.4	Gi/o - 0.99	Gq/11 - 0.34	Gs - 0.05	G12/13 - 0.00
Os01g57710.2	Gi/o - 0.97	Gq/11 - 0.94	Gs - 0.42	G12/13 - 0.32
Os01g58620.1	Gi/o - 0.96	Gq/11 - 0.72	Gs - 0.37	G12/13 - 0.11
Os01g60120.1	No matches found
Os01g61010.2	Gi/o - 0.91	Gs - 0.54	Gq/11 - 0.35	G12/13 - 0.01
Os01g61960.1	Gi/o - 0.97	Gs - 0.46	Gq/11 - 0.38	G12/13 - 0.06
Os01g65150.1	Gi/o - 0.94	Gs - 0.82	Gq/11 - 0.16	G12/13 - 0.02
Os01g65200.1	No matches found
Os01g65880.1	Gi/o - 0.99	Gq/11 - 0.80	G12/13 - 0.10	Gs - 0.08
Os01g67040.1	No matches found
Os01g69010.1	Gi/o - 0.98	Gq/11 - 0.32	Gs - 0.31	G12/13 - 0.07
Os01g72210.1	Gi/o - 0.98	Gq/11 - 0.49	Gs - 0.41	G12/13 - 0.13
Os01g74450.1	No matches found
Os02g02750.2	No matches found
Os02g03280.1	No matches found
Os02g03790.1	No matches found
Os02g17280.1	No matches found
Os02g19470.1	Gi/o - 0.99	Gs - 0.34	Gq/11 - 0.01	G12/13 - 0.00
Os02g19680.1	Gi/o - 0.99	Gs - 0.24	Gq/11 - 0.11	G12/13 - 0.05
Os02g19820.1	Gi/o - 0.98	Gq/11 - 0.86	Gs - 0.26	G12/13 - 0.22
Os02g29510.2	No matches found
Os02g30910.1	Gi/o - 0.94	Gq/11 - 0.58	Gs - 0.45	G12/13 - 0.03
Os02g32930.1	Gi/o - 0.98	Gq/11 - 0.48	Gs - 0.36	G12/13 - 0.10
Os02g35830.1	Gi/o - 0.88	Gq/11 - 0.45	Gs - 0.45	G12/13 - 0.00
Os02g39200.2	Gi/o - 0.99	Gq/11 - 0.63	Gs - 0.05	G12/13 - 0.02
Os02g41780.1	No matches found
Os02g43410.1	No matches found
Os02g43410.2	No matches found
Os02g44910.1	Gi/o - 0.99	Gq/11 - 0.35	Gs - 0.18	G12/13 - 0.03
Os02g57570.1	Gi/o - 0.97	Gq/11 - 0.75	Gs - 0.24	G12/13 - 0.04
Os03g02530.1	No matches found
Os03g02850.1	No matches found
Os03g02850.2	No matches found
Os03g03590.1	No matches found
Os03g03590.2	No matches found
Os03g13040.1	Gi/o - 0.98	Gs - 0.57	Gq/11 - 0.52	G12/13 - 0.27
Os03g14880.1	No matches found
Os03g21690.1	Gi/o - 0.99	Gs - 0.39	G12/13 - 0.06	Gq/11 - 0.03
Os03g22590.1	Gq/11 - 0.98	Gi/o - 0.85	Gs - 0.27	G12/13 - 0.03
Os03g40700.1	Gi/o - 0.86	Gs - 0.53	Gq/11 - 0.16	G12/13 - 0.00
Os03g49480.1	Gi/o - 0.98	Gq/11 - 0.92	G12/13 - 0.42	Gs - 0.33
Os03g49900.1	Gi/o - 0.98	Gq/11 - 0.87	Gs - 0.39	G12/13 - 0.37
Os03g53400.1	No matches found
Os03g58140.1	No matches found
Os03g58150.1	No matches found
Os03g61210.1	Gi/o - 0.99	Gs - 0.13	G12/13 - 0.07	Gq/11 - 0.05
Os04g16770.1	No matches found
Os04g32050.2	Gi/o - 0.96	Gq/11 - 0.34	Gs - 0.33	G12/13 - 0.01
Os04g36680.1	Gi/o - 0.99	Gq/11 - 0.15	Gs - 0.11	G12/13 - 0.01
Os04g38850.1	No matches found
Os04g38860.1	Gi/o - 0.94	Gs - 0.61	Gq/11 - 0.01	G12/13 - 0.00
Os04g48130.1	No matches found
Os04g51970.1	No matches found
Os05g02750.1	Gi/o - 0.97	Gq/11 - 0.87	Gs - 0.28	G12/13 - 0.08
Os05g12320.1	No matches found
Os05g13330.1	No matches found
Os05g13330.2	No matches found
Os05g25890.1	Gi/o - 0.99	Gs - 0.15	Gq/11 - 0.07	G12/13 - 0.01
Os05g28950.1	Gi/o - 0.99	Gq/11 - 0.18	Gs - 0.03	G12/13 - 0.03
Os05g30150.1	No matches found
Os05g33360.1	No matches found
Os05g35140.1	Gi/o - 0.99	Gq/11 - 0.83	G12/13 - 0.05	Gs - 0.05
Os05g51090.1	No matches found
Os06g02370.2	Gi/o - 0.99	Gq/11 - 0.59	G12/13 - 0.26	Gs - 0.17
Os06g03820.1	Gq/11 - 0.96	Gi/o - 0.89	Gs - 0.27	G12/13 - 0.02
Os06g05980.2	No matches found
Os06g22600.1	Gi/o - 0.99	Gq/11 - 0.14	Gs - 0.09	G12/13 - 0.07
Os06g35930.1	No matches found
Os06g42850.1	Gi/o - 0.93	Gs - 0.39	Gq/11 - 0.26	G12/13 - 0.00
Os06g43620.1	Gi/o - 0.91	Gs - 0.90	Gq/11 - 0.33	G12/13 - 0.09
Os06g44250.1	Gi/o - 0.99	Gq/11 - 0.88	G12/13 - 0.83	Gs - 0.53
Os06g44840.1	Gi/o - 0.89	Gs - 0.83	Gq/11 - 0.62	G12/13 - 0.04
Os06g46820.2	Gi/o - 0.89	Gs - 0.57	Gq/11 - 0.28	G12/13 - 0.04
Os07g08060.1	No matches found
Os07g08070.1	No matches found
Os07g30100.2	Gi/o - 0.99	Gq/11 - 0.66	G12/13 - 0.28	Gs - 0.11
Os07g31140.1	Gi/o - 0.94	Gq/11 - 0.91	Gs - 0.23	G12/13 - 0.02
Os07g33780.1	Gi/o - 0.96	Gq/11 - 0.81	Gs - 0.35	G12/13 - 0.07
Os07g42310.1	Gi/o - 0.96	Gs - 0.79	Gq/11 - 0.72	G12/13 - 0.36
Os07g46430.2	Gi/o - 0.99	Gs - 0.19	Gq/11 - 0.07	G12/13 - 0.00
Os08g01610.1	Gi/o - 0.97	Gs - 0.27	Gq/11 - 0.11	G12/13 - 0.00
Os08g03430.1	Gi/o - 0.98	Gs - 0.31	Gq/11 - 0.21	G12/13 - 0.03
Os08g25830.1	Gi/o - 0.99	Gq/11 - 0.30	Gs - 0.20	G12/13 - 0.04
Os08g36030.1	No matches found
Os08g36040.1	No matches found
Os08g42350.1	Gi/o - 0.93	Gq/11 - 0.87	Gs - 0.22	G12/13 - 0.01
Os08g43320.1	No matches found
Os09g12600.1	Gi/o - 0.99	Gs - 0.12	Gq/11 - 0.03	G12/13 - 0.01
Os09g26830.1	Gi/o - 0.99	Gq/11 - 0.50	Gs - 0.18	G12/13 - 0.05
Os09g27250.1	No matches found
Pop205267	Gi/o - 0.97	Gq/11 - 0.89	Gs - 0.09	G12/13 - 0.01	Begin Populus
Pop241510	Gi/o - 0.99	Gq/11 - 0.89	G12/13 - 0.44	Gs - 0.28
Pop254437	Gi/o - 0.98	Gs - 0.56	Gq/11 - 0.07	G12/13 - 0.01
Pop256636	Gi/o - 0.99	Gq/11 - 0.76	G12/13 - 0.17	Gs - 0.12
Pop561523	Gi/o - 0.99	Gq/11 - 0.72	G12/13 - 0.25	Gs - 0.18
Pop569632	No matches found
Pop742547	Gi/o - 0.99	Gs - 0.24	G12/13 - 0.14	Gq/11 - 0.12
Pop797267	Gi/o - 0.97	Gq/11 - 0.95	G12/13 - 0.20	Gs - 0.17
Pop820940	Gi/o - 0.99	Gq/11 - 0.12	Gs - 0.09	G12/13 - 0.01
Pop272274	Gi/o - 0.97	Gq/11 - 0.79	Gs - 0.33	G12/13 - 0.08
Pop554569	Gi/o - 0.98	Gq/11 - 0.95	G12/13 - 0.26	Gs - 0.16
Pop647588	No matches found
Pop294952	No matches found
Pop240991	No matches found
Pop273474	Gi/o - 0.97	Gq/11 - 0.89	Gs - 0.28	G12/13 - 0.11
Pop822025	No matches found
Pop279432	No matches found
Pop796139	No matches found
Pop762585	Gi/o - 0.95	Gs - 0.43	Gq/11 - 0.12	G12/13 - 0.00
Pop832788	No matches found
Pop172832	Gi/o - 0.98	Gq/11 - 0.62	Gs - 0.11	G12/13 - 0.02
Pop173036	Gq/11 - 0.96	Gi/o - 0.94	Gs - 0.31	G12/13 - 0.11
Pop173892	No matches found
Pop175785	No matches found
Pop177980	No matches found
Pop177987	No matches found
Pop179024	No matches found
Pop179233	No matches found
Pop196703	No matches found
Pop200605	No matches found
Pop552585	No matches found
Pop553107	Gi/o - 0.99	G12/13 - 0.14	Gs - 0.14	Gq/11 - 0.13
Pop555238	No matches found
Pop555239	No matches found
Pop555701	Gi/o - 0.90	Gq/11 - 0.86	Gs - 0.39	G12/13 - 0.03
Pop557139	No matches found
Pop558261	Gi/o - 0.99	Gq/11 - 0.27	Gs - 0.25	G12/13 - 0.21
Pop559596	No matches found
Pop560115	No matches found
Pop561531	Gi/o - 0.98	Gs - 0.49	Gq/11 - 0.21	G12/13 - 0.03
Pop561759	No matches found
Pop562220	No matches found
Pop562882	No matches found
Pop564874	No matches found
Pop566501	No matches found
Pop567196	Gi/o - 0.99	Gs - 0.21	Gq/11 - 0.13	G12/13 - 0.00
Pop570518	No matches found
Pop570771	Gi/o - 0.98	Gq/11 - 0.95	G12/13 - 0.85	Gs - 0.33
Pop571983	No matches found
Pop575407	No matches found
Pop575408	Gi/o - 0.97	Gq/11 - 0.89	Gs - 0.25	G12/13 - 0.10
Pop575753	No matches found
Pop575848	No matches found
Pop576416	Gi/o - 0.97	Gq/11 - 0.90	Gs - 0.15	G12/13 - 0.05
Pop577709	Gi/o - 0.99	Gs - 0.56	G12/13 - 0.19	Gq/11 - 0.04
Pop579599	Gi/o - 0.99	Gs - 0.06	Gq/11 - 0.05	G12/13 - 0.00
Pop580803	No matches found
Pop581554	No matches found
Pop581835	No matches found
Pop581977	No matches found
Pop585035	Gi/o - 0.98	Gs - 0.38	Gq/11 - 0.13	G12/13 - 0.03
Pop587247	Gq/11 - 0.88	Gi/o - 0.85	Gs - 0.70	G12/13 - 0.05
Pop587453	No matches found
Pop589141	No matches found
Pop589144	No matches found
Pop590393	No matches found
Pop590580	Gq/11 - 0.98	Gi/o - 0.91	G12/13 - 0.68	Gs - 0.10
Pop592088	Gi/o - 0.97	Gq/11 - 0.89	Gs - 0.25	G12/13 - 0.10
Pop593823	Gi/o - 0.99	G12/13 - 0.89	Gq/11 - 0.88	Gs - 0.62
Pop594744	Gi/o - 0.96	Gq/11 - 0.81	Gs - 0.35	G12/13 - 0.09
Pop596138	No matches found
Pop597309	Gs - 0.81	Gq/11 - 0.75	Gi/o - 0.49	G12/13 - 0.00
Pop645978	No matches found
Pop654478	No matches found
Pop673369	No matches found
Pop680198	No matches found
Pop706133	No matches found
Pop706794	No matches found
Pop708621	No matches found
Pop710099	No matches found
Pop712123	No matches found
Pop720911	Gq/11 - 0.98	Gi/o - 0.75	Gs - 0.29	G12/13 - 0.03
Pop725778	No matches found
Pop729499	No matches found
Pop731487	Gi/o - 0.93	Gs - 0.57	Gq/11 - 0.01	G12/13 - 0.00
Pop744336	Gi/o - 0.99	Gq/11 - 0.46	G12/13 - 0.39	Gs - 0.27
Pop746292	Gi/o - 0.98	Gs - 0.35	Gq/11 - 0.19	G12/13 - 0.03
Pop754497	No matches found
Pop755787	Gi/o - 0.89	Gs - 0.71	Gq/11 - 0.04	G12/13 - 0.00
Pop759781	Gi/o - 0.96	Gs - 0.16	Gq/11 - 0.02	G12/13 - 0.00
Pop761806	Gq/11 - 0.97	Gi/o - 0.86	Gs - 0.48	G12/13 - 0.09
Pop764671	No matches found
Pop767334	Gi/o - 0.94	Gq/11 - 0.76	Gs - 0.27	G12/13 - 0.01
Pop769002	Gi/o - 0.99	Gs - 0.11	Gq/11 - 0.06	G12/13 - 0.04
Pop769737	Gi/o - 0.97	Gq/11 - 0.92	Gs - 0.18	G12/13 - 0.08
Pop775798	Gi/o - 0.94	Gq/11 - 0.90	Gs - 0.32	G12/13 - 0.03
Pop776100	No matches found
Pop776330	No matches found
Pop776383	Gi/o - 0.99	Gq/11 - 0.83	G12/13 - 0.55	Gs - 0.42
Pop776387	Gq/11 - 0.95	Gi/o - 0.91	Gs - 0.33	G12/13 - 0.09
Pop778684	Gq/11 - 0.94	Gi/o - 0.93	Gs - 0.20	G12/13 - 0.02
Pop796067	No matches found
Pop796925	No matches found
Pop797856	No matches found
Pop797910	No matches found
Pop799475	No matches found
Pop814068	No matches found
Pop815105	No matches found
Pop816235	No matches found
Pop816796	Gi/o - 0.97	Gq/11 - 0.59	Gs - 0.17	G12/13 - 0.00
Pop820600	No matches found
Pop821124	Gi/o - 0.99	Gq/11 - 0.33	Gs - 0.10	G12/13 - 0.04
Pop824920	No matches found
Pop826764	No matches found
Pop827617	Gi/o - 0.98	Gs - 0.63	Gq/11 - 0.49	G12/13 - 0.17
Pop829403	Gi/o - 0.97	Gs - 0.51	Gq/11 - 0.25	G12/13 - 0.04
Pop830825	No matches found
Pop831071	No matches found
Pop831600	No matches found
Pop835343	No matches found
Pop836846	Gq/11 - 0.89	Gi/o - 0.85	Gs - 0.32	G12/13 - 0.00
Pop837467	Gi/o - 0.99	Gq/11 - 0.29	Gs - 0.06	G12/13 - 0.06
Pop201535	No matches found
Pop204757	No matches found
Pop206779	Gi/o - 0.99	Gq/11 - 0.90	G12/13 - 0.45	Gs - 0.18
Pop206792	Gi/o - 0.98	Gq/11 - 0.87	Gs - 0.17	G12/13 - 0.04
Pop208168	Gi/o - 0.99	G12/13 - 0.70	Gq/11 - 0.61	Gs - 0.39
Pop215806	Gi/o - 0.98	Gq/11 - 0.89	Gs - 0.21	G12/13 - 0.14
Pop215987	Gq/11 - 0.89	Gi/o - 0.70	Gs - 0.53	G12/13 - 0.00
Pop216767	Gi/o - 0.93	Gq/11 - 0.42	Gs - 0.39	G12/13 - 0.01
Pop218133	No matches found
Pop218443	Gi/o - 0.99	Gs - 0.32	Gq/11 - 0.28	G12/13 - 0.18
Pop219003	Gi/o - 0.99	Gq/11 - 0.87	G12/13 - 0.55	Gs - 0.36
Pop225580	No matches found
Pop225611	Gi/o - 0.96	Gq/11 - 0.46	Gs - 0.42	G12/13 - 0.04
Pop225724	No matches found
Pop227902	Gi/o - 0.99	Gs - 0.16	G12/13 - 0.06	Gq/11 - 0.06
Pop230624	Gi/o - 0.93	Gq/11 - 0.67	Gs - 0.13	G12/13 - 0.00
Pop235962	Gi/o - 0.99	Gs - 0.31	Gq/11 - 0.16	G12/13 - 0.12
Pop240504	No matches found
Pop242137	No matches found
Pop246659	Gi/o - 0.97	Gq/11 - 0.76	Gs - 0.15	G12/13 - 0.00
Pop252021	No matches found
Pop252572	Gi/o - 0.99	Gq/11 - 0.44	Gs - 0.39	G12/13 - 0.30
Pop252617	No matches found
Pop252864	No matches found
Pop254201	Gi/o - 0.97	Gq/11 - 0.91	Gs - 0.27	G12/13 - 0.16
Pop256648	No matches found
Pop256812	Gi/o - 0.98	Gs - 0.42	Gq/11 - 0.41	G12/13 - 0.07
Pop257635	Gq/11 - 0.98	Gi/o - 0.89	Gs - 0.23	G12/13 - 0.05
Pop259300	Gi/o - 0.99	Gq/11 - 0.58	Gs - 0.19	G12/13 - 0.05
Pop259524	No matches found
Pop261855	No matches found
Pop262559	No matches found
Pop263939	No matches found
Pop265277	No matches found
Pop267247	Gi/o - 0.99	Gq/11 - 0.18	Gs - 0.15	G12/13 - 0.01
Pop267303	No matches found
Pop267622	No matches found
Pop268014	No matches found
Pop268529	No matches found
Pop269497	No matches found
Pop269792	No matches found
Pop270465	Gi/o - 0.99	Gq/11 - 0.69	Gs - 0.14	G12/13 - 0.07
Pop271644	Gi/o - 0.99	Gs - 0.54	G12/13 - 0.13	Gq/11 - 0.06
Pop272750	No matches found
Pop273366	No matches found
Pop274865	No matches found
Pop275921	No matches found
Pop276316	No matches found
Pop276782	Gi/o - 0.95	Gq/11 - 0.87	Gs - 0.28	G12/13 - 0.03
Pop277455	No matches found
Pop281777	No matches found
Pop282629	No matches found
Pop283981	No matches found
Pop284619	No matches found
Pop284734	No matches found
Pop286007	No matches found
Pop286694	Gi/o - 0.97	Gq/11 - 0.32	Gs - 0.22	G12/13 - 0.01
Pop288106	No matches found
Pop289249	Gi/o - 0.97	Gs - 0.79	Gq/11 - 0.26	G12/13 - 0.19
Pop289951	No matches found
Pop412008	Gi/o - 0.98	Gq/11 - 0.90	Gs - 0.21	G12/13 - 0.16
Pop412037	No matches found
Pop414177	No matches found
Pop414178	No matches found
Pop414302	Gi/o - 0.99	Gq/11 - 0.77	G12/13 - 0.41	Gs - 0.34
Pop414904	No matches found
Pop415791	No matches found
Pop416545	Gq/11 - 0.95	Gi/o - 0.94	Gs - 0.27	G12/13 - 0.07
Pop417284	Gi/o - 0.99	G12/13 - 0.36	Gq/11 - 0.31	Gs - 0.13
Pop417676	No matches found
Pop419541	Gi/o - 0.99	Gs - 0.30	G12/13 - 0.13	Gq/11 - 0.09
Pop421006	No matches found
Pop421765	No matches found
Pop421875	No matches found
Pop422093	No matches found
Pop423394	Gi/o - 0.95	Gq/11 - 0.33	Gs - 0.19	G12/13 - 0.00
Pop423491	No matches found
Pop548890	No matches found
Pop549212	No matches found
Pop551452	Gi/o - 0.91	Gq/11 - 0.72	Gs - 0.28	G12/13 - 0.00
