# Supplementary material for: Whole proteome identification of plant candidate G-protein coupled receptors in Arabidopsis, rice, and poplar: computational prediction and in-vivo protein coupling
Source: Genome Biol. 2008 Jul 31;9(7):R120. doi: 10.1186/gb-2008-9-7-r120 (PMC2530877; doi:10.1186/gb-2008-9-7-r120)
Supplement: Additional data file 12 — Also listed are Arabidopsis protein sequence identifiers, including splice variant identifiers, used in this study [file gb-2008-9-7-r120-S12.xls]

## Sheet: T7clust
Additional Data File 12
Identified protein redundancies in the Arabidopsis thaliana proteome (version 7).
There are 29,988 protein clusters with 28,457 of the clusters only containing one protein sequence.
The nrProtID column gives the numerical identifier we assigned to identify each protein cluster.
Redundant protein sequences found within each cluster are listed horizontally.
nrProtID	Cluster proteins
29988	AT4G20530.1	AT4G20540.1	AT4G20550.1	AT4G20560.1	AT4G20570.1	AT4G20580.1	AT4G20590.1	AT4G20600.1	AT4G20610.1	AT4G20620.1	AT4G20630.1	AT4G20640.1
29987	AT5G36350.1	AT5G36360.1	AT5G36380.1	AT5G36390.1	AT5G36400.1	AT5G36410.1	AT5G36420.1	AT5G36430.1	AT5G36440.1	AT5G36450.1	AT5G36460.1	AT5G36470.1
29986	AT1G07660.1	AT1G07820.1	AT1G07820.2	AT2G28740.1	AT3G45930.1	AT3G46320.1	AT3G53730.1	AT5G59690.1	AT5G59970.1
29985	AT1G09840.1	AT1G09840.2	AT1G09840.3	AT1G09840.4	AT1G09840.5	AT1G09840.6
29984	AT1G69840.1	AT1G69840.2	AT1G69840.3	AT1G69840.4	AT1G69840.5	AT1G69840.6
29983	AT1G07890.1	AT1G07890.2	AT1G07890.3	AT1G07890.4	AT1G07890.5	AT1G07890.7
29982	AT2G32700.1	AT2G32700.2	AT2G32700.3	AT2G32700.4	AT2G32700.5
29981	AT1G07920.1	AT1G07930.1	AT1G07940.1	AT1G07940.2	AT5G60390.1
29980	AT4G39140.1	AT4G39140.2	AT4G39140.3	AT4G39140.4	AT4G39140.5
29979	AT5G65210.1	AT5G65210.2	AT5G65210.3	AT5G65210.4	AT5G65210.5
29978	AT5G53120.1	AT5G53120.2	AT5G53120.3	AT5G53120.4	AT5G53120.5
29977	AT5G28020.1	AT5G28020.2	AT5G28020.3	AT5G28020.4	AT5G28020.6
29976	AT5G64460.1	AT5G64460.2	AT5G64460.3	AT5G64460.4	AT5G64460.6
29975	AT3G53270.1	AT3G53270.2	AT3G53270.3	AT3G53270.4	AT3G53270.5
29974	AT3G46210.1	AT3G46210.2	AT3G46210.3	AT3G46210.4	AT3G46210.5
29973	AT3G55770.1	AT3G55770.2	AT3G55770.3	AT3G55770.4	AT3G55770.5
29972	AT4G20380.1	AT4G20380.3	AT4G20380.4	AT4G20380.5	AT4G20380.6
29971	AT1G32410.1	AT1G32410.2	AT1G32410.3	AT1G32410.4	AT1G32410.5
29970	AT1G09200.1	AT3G27360.1	AT5G10390.1	AT5G10400.1	AT5G65360.1
29969	AT4G40030.1	AT4G40030.3	AT4G40040.1	AT4G40040.2	AT5G10980.1
29968	AT1G56045.1	AT2G40205.1	AT3G08520.1	AT3G11120.1	AT3G56020.1
29967	AT1G55350.1	AT1G55350.2	AT1G55350.3	AT1G55350.4
29966	AT1G15750.1	AT1G15750.2	AT1G15750.3	AT1G15750.4
29965	AT2G30600.1	AT2G30600.2	AT2G30600.3	AT2G30600.4
29964	AT5G44290.1	AT5G44290.2	AT5G44290.3	AT5G44290.4
29963	AT3G12570.1	AT3G12570.2	AT3G12570.3	AT3G12570.4
29962	AT4G38510.1	AT4G38510.2	AT4G38510.3	AT4G38510.4
29961	AT2G01450.1	AT2G01450.2	AT2G01450.3	AT2G01450.4
29960	AT1G70580.1	AT1G70580.2	AT1G70580.3	AT1G70580.4
29959	AT5G48000.2	AT5G48000.3	AT5G48000.4	AT5G48000.5
29958	AT5G14420.1	AT5G14420.2	AT5G14420.3	AT5G14420.4
29957	AT1G76990.1	AT1G76990.2	AT1G76990.3	AT1G76990.4
29956	AT4G27050.1	AT4G27050.2	AT4G27050.3	AT4G27050.4
29955	AT2G31370.1	AT2G31370.2	AT2G31370.3	AT2G31370.4
29954	AT1G27370.1	AT1G27370.2	AT1G27370.3	AT1G27370.4
29953	AT2G17500.1	AT2G17500.2	AT2G17500.3	AT2G17500.4
29952	AT1G27360.1	AT1G27360.2	AT1G27360.3	AT1G27360.4
29951	AT5G58210.1	AT5G58210.2	AT5G58210.3	AT5G58210.4
29950	AT3G18850.1	AT3G18850.2	AT3G18850.3	AT3G18850.4
29949	AT4G24230.2	AT4G24230.3	AT4G24230.4	AT4G24230.5
29948	AT4G28040.1	AT4G28040.2	AT4G28040.3	AT4G28040.4
29947	AT1G08630.1	AT1G08630.2	AT1G08630.3	AT1G08630.4
29946	AT4G21160.1	AT4G21160.2	AT4G21160.3	AT4G21160.4
29945	AT1G19350.1	AT1G19350.4	AT1G19350.5	AT1G19350.6
29944	AT5G06950.1	AT5G06950.2	AT5G06950.3	AT5G06950.4
29943	AT1G10660.1	AT1G10660.2	AT1G10660.3	AT1G10660.4
29942	AT4G08980.1	AT4G08980.2	AT4G08980.3	AT4G08980.4
29941	AT5G26940.1	AT5G26940.2	AT5G26940.3	AT5G26940.4
29940	AT5G11860.1	AT5G11860.2	AT5G11860.3	AT5G11860.4
29939	AT1G79500.1	AT1G79500.2	AT1G79500.3	AT1G79500.4
29938	AT5G07370.1	AT5G07370.2	AT5G07370.3	AT5G07370.4
29937	AT1G11840.1	AT1G11840.2	AT1G11840.3	AT1G11840.4
29936	AT2G02960.1	AT2G02960.2	AT2G02960.3	AT2G02960.4
29935	AT4G12790.1	AT4G12790.2	AT4G12790.3	AT4G12790.4
29934	AT1G12650.1	AT1G12650.2	AT1G12650.3	AT1G12650.4
29933	AT1G08970.1	AT1G08970.2	AT1G08970.3	AT1G08970.4
29932	AT3G26510.1	AT3G26510.2	AT3G26510.3	AT3G26510.4
29931	AT5G63090.1	AT5G63090.2	AT5G63090.3	AT5G63090.4
29930	AT1G23490.1	AT1G70490.1	AT1G70490.2	AT1G70490.3
29929	AT5G04800.1	AT5G04800.2	AT5G04800.3	AT5G04800.4
29928	AT1G06500.1	AT1G06500.2	AT1G06500.3	AT1G06500.4
29927	AT2G38880.2	AT2G38880.3	AT2G38880.4	AT2G38880.6
29926	AT1G34795.1	AT1G34810.1	AT1G34815.1	AT1G34830.1
29925	AT1G34800.1	AT1G34805.1	AT1G34820.1	AT1G34825.1
29924	AT2G45070.1	AT2G45070.2	AT2G45070.3	AT2G45070.4
29923	AT3G15395.1	AT3G15395.2	AT3G15395.3	AT3G15395.4
29922	AT1G49630.1	AT1G49630.2	AT1G49630.3
29921	AT1G58848.1	AT1G58848.2	AT1G59218.1
29920	AT5G22770.1	AT5G22770.2	AT5G22770.3
29919	AT1G30450.1	AT1G30450.2	AT1G30450.3
29918	AT1G53310.1	AT1G53310.2	AT1G53310.3
29917	AT5G26850.1	AT5G26850.2	AT5G26850.3
29916	AT5G08450.1	AT5G08450.2	AT5G08450.3
29915	AT2G43410.2	AT2G43410.3	AT2G43410.4
29914	AT2G43160.1	AT2G43160.2	AT2G43160.3
29913	AT3G11560.2	AT3G11560.3	AT3G11560.4
29912	AT1G48760.1	AT1G48760.2	AT1G48760.3
29911	AT5G62000.1	AT5G62000.2	AT5G62000.3
29910	AT5G51300.1	AT5G51300.2	AT5G51300.3
29909	AT1G05320.1	AT1G05320.2	AT1G05320.3
29908	AT4G04340.1	AT4G04340.2	AT4G04340.3
29907	AT5G20250.1	AT5G20250.2	AT5G20250.3
29906	AT4G02570.1	AT4G02570.2	AT4G02570.3
29905	AT5G43930.1	AT5G43930.2	AT5G43930.3
29904	AT5G43990.1	AT5G43990.3	AT5G43990.4
29903	AT3G54350.1	AT3G54350.2	AT3G54350.3
29902	AT1G63010.1	AT1G63010.3	AT1G63010.4
29901	AT1G61010.1	AT1G61010.2	AT1G61010.3
29900	AT1G63670.1	AT1G63670.2	AT1G63670.3
29899	AT5G53620.1	AT5G53620.2	AT5G53620.3
29898	AT2G35940.1	AT2G35940.2	AT2G35940.3
29897	ATMG00060.1	ATMG00513.1	ATMG00665.1
29896	AT4G31200.1	AT4G31200.2	AT4G31200.3
29895	AT3G26890.1	AT3G26890.2	AT3G26890.3
29894	AT1G01060.1	AT1G01060.2	AT1G01060.3
29893	AT2G23760.1	AT2G23760.2	AT2G23760.3
29892	AT3G01540.2	AT3G01540.3	AT3G01540.4
29891	AT1G43620.1	AT1G43620.2	AT1G43620.3
29890	AT3G58510.1	AT3G58510.2	AT3G58510.3
29889	AT4G32250.1	AT4G32250.2	AT4G32250.3
29888	AT1G13860.1	AT1G13860.3	AT1G13860.4
29887	AT1G31850.1	AT1G31850.2	AT1G31850.3
29886	AT1G80270.1	AT1G80270.2	AT1G80270.3
29885	AT3G14010.1	AT3G14010.2	AT3G14010.3
29884	AT4G20980.1	AT4G20980.2	AT4G20980.3
29883	AT3G12690.1	AT3G12690.2	AT3G12690.3
29882	AT1G01830.1	AT1G01830.2	AT1G01830.3
29881	AT4G05040.1	AT4G05040.2	AT4G05040.3
29880	AT3G03970.1	AT3G03970.2	AT3G03970.3
29879	AT1G04950.1	AT1G04950.2	AT1G04950.3
29878	AT5G16150.1	AT5G16150.2	AT5G16150.3
29877	AT4G18020.1	AT4G18020.2	AT4G18020.3
29876	AT5G62890.1	AT5G62890.2	AT5G62890.3
29875	AT3G27300.1	AT3G27300.2	AT3G27300.3
29874	AT5G04420.1	AT5G04420.2	AT5G04420.3
29873	AT5G14260.1	AT5G14260.2	AT5G14260.3
29872	AT3G13560.1	AT3G13560.2	AT3G13560.3
29871	AT1G80030.1	AT1G80030.2	AT1G80030.3
29870	AT3G26744.1	AT3G26744.2	AT3G26744.4
29869	AT1G56720.1	AT1G56720.2	AT1G56720.3
29868	AT5G09330.1	AT5G09330.2	AT5G09330.3
29867	AT1G18660.1	AT1G18660.2	AT1G18660.3
29866	AT1G58643.1	AT1G58936.1	AT1G59312.1
29865	AT3G26680.1	AT3G26680.2	AT3G26680.3
29864	AT3G47250.1	AT3G47250.2	AT3G47250.3
29863	AT3G56860.1	AT3G56860.2	AT3G56860.3
29862	AT2G02870.1	AT2G02870.2	AT2G02870.3
29861	AT3G05165.1	AT3G05165.2	AT3G05165.3
29860	AT3G53570.1	AT3G53570.2	AT3G53570.4
29859	AT5G64360.2	AT5G64360.3	AT5G64360.4
29858	AT2G41540.1	AT2G41540.2	AT2G41540.3
29857	AT1G53380.1	AT1G53380.2	AT1G53380.3
29856	AT4G23860.1	AT4G23860.2	AT4G23860.3
29855	AT3G59060.2	AT3G59060.3	AT3G59060.4
29854	AT3G26670.1	AT3G26670.2	AT3G26670.3
29853	AT2G03810.1	AT2G03810.2	AT2G03810.3
29852	AT3G59990.1	AT3G59990.2	AT3G59990.3
29851	AT3G58030.1	AT3G58030.2	AT3G58030.3
29850	AT1G67800.1	AT1G67800.3	AT1G67800.4
29849	AT5G37380.1	AT5G37380.2	AT5G37380.3
29848	AT5G35630.1	AT5G35630.2	AT5G35630.3
29847	AT1G61240.1	AT1G61240.2	AT1G61240.3
29846	AT4G28910.1	AT4G28910.2	AT4G28910.3
29845	AT3G52340.1	AT3G52340.2	AT3G52340.3
29844	AT5G26740.1	AT5G26740.2	AT5G26740.3
29843	AT4G35920.1	AT4G35920.2	AT4G35920.3
29842	AT1G73390.1	AT1G73390.2	AT1G73390.3
29841	AT5G43270.1	AT5G43270.2	AT5G43270.3
29840	AT4G31170.1	AT4G31170.2	AT4G31170.3
29839	AT5G55530.1	AT5G55530.2	AT5G55530.3
29838	AT1G72660.1	AT1G72660.2	AT1G72660.3
29837	AT2G06050.1	AT2G06050.2	AT2G06050.3
29836	AT1G43170.1	AT1G43170.2	AT1G43170.3
29835	AT3G25585.1	AT3G25585.2	AT3G25585.4
29834	AT1G08750.1	AT1G08750.2	AT1G08750.3
29833	AT4G05320.1	AT4G05320.3	AT4G05320.6
29832	AT5G57270.1	AT5G57270.2	AT5G57270.3
29831	AT3G57760.1	AT3G57760.2	AT3G57760.3
29830	AT4G15010.1	AT4G15010.2	AT4G15010.3
29829	AT2G37620.1	AT2G37620.2	AT3G53750.1
29828	AT3G54910.1	AT3G54910.2	AT3G54910.3
29827	AT3G07650.1	AT3G07650.2	AT3G07650.3
29826	AT1G79580.1	AT1G79580.2	AT1G79580.3
29825	AT3G02470.1	AT3G02470.2	AT3G02470.3
29824	AT5G50570.1	AT5G50570.2	AT5G50670.1
29823	AT5G13500.1	AT5G13500.2	AT5G13500.3
29822	AT1G01910.1	AT1G01910.2	AT1G01910.4
29821	AT1G80420.1	AT1G80420.2	AT1G80420.3
29820	AT2G33620.1	AT2G33620.2	AT2G33620.3
29819	AT1G19800.1	AT1G19800.2	AT1G19800.3
29818	AT4G02130.1	AT4G02130.2	AT4G02130.3
29817	AT2G48100.1	AT2G48100.2	AT2G48100.3
29816	AT2G28760.1	AT2G28760.2	AT2G28760.3
29815	AT1G16560.1	AT1G16560.2	AT1G16560.3
29814	AT1G33970.1	AT1G33970.2	AT1G33970.4
29813	AT4G35450.1	AT4G35450.2	AT4G35450.3
29812	AT5G45410.1	AT5G45410.2	AT5G45410.3
29811	AT5G24520.1	AT5G24520.2	AT5G24520.3
29810	AT4G27610.1	AT4G27610.2	AT4G27610.3
29809	AT1G01240.1	AT1G01240.2	AT1G01240.3
29808	AT1G17590.1	AT1G17590.2	AT1G17590.3
29807	AT2G40830.1	AT2G40830.2	AT2G40830.3
29806	AT1G75380.1	AT1G75380.2	AT1G75380.3
29805	ATMG00516.1	ATMG01120.1	ATMG01275.1
29804	AT3G60410.1	AT3G60410.2	AT3G60410.3
29803	AT4G22890.1	AT4G22890.2	AT4G22890.3
29802	AT3G56580.1	AT3G56580.2	AT3G56580.3
29801	AT3G13190.1	AT3G13190.2	AT3G13190.3
29800	AT3G02600.3	AT3G02600.4	AT3G02600.5
29799	AT5G05000.1	AT5G05000.2	AT5G05000.3
29798	AT4G25080.1	AT4G25080.2	AT4G25080.3
29797	AT5G59160.1	AT5G59160.2	AT5G59160.3
29796	AT5G13890.1	AT5G13890.2	AT5G13890.3
29795	AT5G03240.1	AT5G03240.2	AT5G03240.3
29794	AT5G66250.1	AT5G66250.2	AT5G66250.3
29793	AT2G21940.1	AT2G21940.2	AT2G21940.5
29792	AT1G49950.1	AT1G49950.2	AT1G49950.3
29791	AT2G02570.1	AT2G02570.2	AT2G02570.4
29790	AT2G26590.1	AT2G26590.2	AT2G26590.3
29789	AT3G16450.1	AT3G16450.2	AT3G16450.3
29788	AT3G16420.1	AT3G16420.2	AT3G16420.3
29787	AT1G28960.1	AT1G28960.3	AT1G28960.5
29786	AT1G65270.1	AT1G65270.2	AT1G65270.3
29785	AT5G02470.1	AT5G02470.2	AT5G02470.3
29784	AT1G16340.1	AT1G16340.2	AT1G16340.3
29783	AT1G58684.1	AT1G58983.1	AT1G59359.1
29782	AT1G28100.1	AT1G28100.2	AT1G28100.3
29781	AT4G12720.1	AT4G12720.2	AT4G12720.3
29780	AT5G25475.1	AT5G25475.2	AT5G25475.3
29779	AT1G32400.1	AT1G32400.2	AT1G32400.3
29778	AT1G14685.1	AT1G14685.2	AT1G14685.3
29777	AT1G07780.1	AT1G07780.2	AT1G07780.3
29776	AT3G60260.1	AT3G60260.2	AT3G60260.4
29775	AT4G00355.1	AT4G00355.2	AT4G00355.3
29774	AT2G41070.1	AT2G41070.2	AT2G41070.3
29773	AT4G18070.1	AT4G18070.3	AT4G18070.4
29772	AT1G25025.1	AT1G25112.1	AT1G25180.1
29771	AT2G27340.2	AT2G27340.3	AT2G27340.4
29770	AT4G20440.1	AT4G20440.2	AT4G20440.3
29769	AT5G20060.1	AT5G20060.2	AT5G20060.3
29768	AT2G01100.1	AT2G01100.2	AT2G01100.3
29767	AT3G13580.1	AT3G13580.2	AT3G13580.3
29766	AT2G34310.1	AT2G34310.2	AT2G34310.3
29765	AT2G45740.1	AT2G45740.2	AT2G45740.3
29764	AT3G66654.1	AT3G66654.2	AT3G66654.3
29763	AT1G79210.1	AT1G79210.2	AT1G79210.3
29762	AT3G29575.1	AT3G29575.3	AT3G29575.4
29761	AT3G51040.1	AT3G51040.2	AT3G51040.3
29760	AT4G02890.2	AT4G05050.1	AT4G05050.2
29759	AT1G61150.2	AT1G61150.4	AT1G61150.6
29758	AT2G35550.2	AT2G35550.3	AT2G35550.4
29757	AT4G20260.1	AT4G20260.2	AT4G20260.3
29756	AT1G24909.1	AT1G25083.1	AT1G25155.1
29755	AT1G55000.1	AT1G55000.2	AT1G55000.3
29754	AT1G54830.1	AT1G54830.2	AT1G54830.3
29753	AT4G10970.1	AT4G10970.2	AT4G10970.3
29752	AT1G24822.1	AT1G25097.1	AT1G25170.1
29751	AT3G53610.1	AT3G53610.2	AT3G53610.3
29750	AT4G25100.1	AT4G25100.2	AT4G25100.3
29749	AT5G50200.1	AT5G50200.2	AT5G50200.3
29748	AT5G62165.1	AT5G62165.2	AT5G62165.3
29747	AT4G21560.1	AT4G21560.2	AT4G21560.3
29746	AT3G49010.1	AT3G49010.2	AT3G49010.3
29745	AT1G11400.1	AT1G11400.2	AT1G11400.3
29744	AT5G48655.1	AT5G48655.2	AT5G48655.3
29743	AT1G65620.1	AT1G65620.2	AT1G65620.3
29742	AT4G21090.1	AT4G21090.2	AT4G21090.3
29741	AT3G56210.1	AT3G56210.2	AT3G56210.4
29740	AT3G47810.1	AT3G47810.2	AT3G47810.3
29739	AT3G06040.1	AT3G06040.2	AT3G06040.3
29738	AT1G08110.1	AT1G08110.2	AT1G08110.3
29737	AT3G58700.1	AT4G18730.1	AT5G45775.2
29736	AT4G30820.1	AT4G30820.2	AT4G30820.3
29735	AT2G37060.1	AT2G37060.2	AT2G37060.3
29734	AT2G16510.1	AT4G34720.1	AT4G38920.1
29733	AT2G41430.1	AT2G41430.2	AT2G41430.4
29732	AT1G16840.1	AT1G16840.3	AT1G16840.4
29731	AT2G42210.1	AT2G42210.3	AT2G42210.4
29730	AT3G45050.2	AT3G45050.3	AT3G45050.4
29729	AT2G16930.1	AT2G16930.2	AT2G16930.3
29728	AT1G22780.1	AT1G34030.1	AT4G09800.1
29727	AT2G07702.1	ATMG00440.1	ATMG01140.1
29726	AT1G05710.1	AT1G05710.3	AT1G05710.4
29725	AT2G27030.1	AT2G41110.1	AT3G56800.1
29724	AT1G07960.1	AT1G07960.2	AT1G07960.3
29723	AT2G32060.1	AT2G32060.2	AT2G32060.3
29722	AT1G76440.1	AT1G76440.2	AT1G76440.3
29721	AT2G19730.1	AT2G19730.2	AT2G19730.3
29720	AT3G04280.1	AT3G04280.2	AT3G04280.3
29719	AT1G04480.1	AT2G33370.1	AT3G04400.1
29718	AT1G69510.1	AT1G69510.2	AT1G69510.3
29717	AT2G38810.1	AT2G38810.2	AT2G38810.3
29716	AT1G07770.1	AT1G07770.2	AT5G59850.1
29715	AT1G80245.1	AT1G80245.2	AT1G80245.3
29714	AT3G05560.1	AT3G05560.2	AT3G05560.3
29713	AT3G45030.1	AT5G62300.1	AT5G62300.2
29712	ATCG00065.1	ATCG00905.1	ATCG01230.1
29711	AT3G47370.1	AT3G47370.2	AT3G47370.3
29710	AT2G27710.1	AT2G27710.2	AT2G27710.3
29709	AT1G01100.1	AT1G01100.2	AT1G01100.4
29708	AT3G53740.2	AT3G53740.3	AT3G53740.4
29707	AT1G07170.1	AT1G07170.2	AT2G30000.1
29706	AT2G47640.1	AT2G47640.4	AT3G62840.1
29705	AT2G47640.2	AT2G47640.3	AT3G62840.2
29704	AT2G07701.1	ATMG00430.1	ATMG01150.1
29703	AT1G57540.1	AT1G57540.2	AT1G57540.3
29702	AT3G42150.1	AT3G42150.2	AT3G42150.3
29701	AT4G10100.1	AT4G10100.2	AT4G10100.3
29700	AT1G28395.1	AT1G28395.2	AT1G28395.3
29699	AT5G57860.1	AT5G57860.2	AT5G57860.3
29698	AT5G61310.1	AT5G61310.2	AT5G61310.3
29697	AT2G19750.1	AT4G29390.1	AT5G56670.1
29696	AT3G06700.1	AT3G06700.2	AT3G06700.3
29695	AT3G43980.1	AT3G44010.1	AT4G33865.1
29694	ATCG00860.1	ATCG01280.1
29693	AT1G49340.1	AT1G49340.2
29692	AT1G08060.1	AT1G08060.2
29691	AT1G30400.1	AT1G30400.2
29690	AT3G48050.1	AT3G48050.2
29689	AT5G20960.1	AT5G20960.2
29688	AT2G27150.1	AT2G27150.2
29687	AT4G01860.1	AT4G01860.2
29686	AT3G44670.1	AT3G44670.2
29685	AT3G44630.1	AT3G44630.2
29684	AT3G55200.1	AT3G55220.1
29683	AT2G27170.1	AT2G27170.2
29682	AT3G53090.1	AT3G53090.2
29681	AT1G58602.1	AT1G58602.2
29680	AT2G27900.1	AT2G27900.2
29679	AT3G13080.3	AT3G13080.4
29678	AT5G57110.1	AT5G57110.2
29677	AT5G41750.1	AT5G41750.2
29676	AT4G33150.1	AT4G33150.2
29675	AT2G01830.1	AT2G01830.3
29674	AT1G05830.1	AT1G05830.2
29673	AT5G43560.1	AT5G43560.2
29672	AT4G19490.1	AT4G19490.2
29671	AT4G10120.1	AT4G10120.2
29670	AT5G64220.1	AT5G64220.2
29669	AT4G19510.1	AT4G19510.2
29668	AT1G10390.1	AT1G10390.2
29667	AT5G47820.1	AT5G47820.2
29666	AT5G13980.1	AT5G13980.2
29665	AT3G26530.1	AT5G44890.1
29664	AT3G45780.1	AT3G45780.2
29663	AT1G72560.1	AT1G72560.2
29662	AT1G06220.1	AT1G06220.2
29661	AT3G55480.1	AT3G55480.2
29660	AT4G34430.1	AT4G34430.2
29659	AT2G15080.1	AT2G15080.2
29658	AT1G63750.1	AT1G63750.2
29657	AT1G05200.1	AT1G05200.2
29656	AT4G15530.1	AT4G15530.4
29655	AT3G24180.1	AT3G24180.2
29654	AT1G33700.1	AT1G33700.2
29653	AT5G13950.1	AT5G13950.2
29652	AT3G52890.1	AT3G52890.2
29651	AT1G09060.1	AT1G09060.2
29650	AT1G24793.1	AT1G25141.1
29649	AT4G28760.1	AT4G28760.2
29648	AT3G15980.2	AT3G15980.3
29647	AT5G58140.1	AT5G58140.2
29646	AT5G61960.1	AT5G61960.2
29645	AT4G35290.1	AT4G35290.2
29644	AT4G10590.1	AT4G10590.2
29643	AT3G27700.1	AT3G27700.2
29642	AT5G43470.1	AT5G43470.2
29641	AT3G09560.1	AT3G09560.2
29640	AT5G54650.1	AT5G54650.2
29639	AT1G17680.1	AT1G17680.2
29638	AT3G59580.1	AT3G59580.2
29637	AT5G21930.1	AT5G21930.2
29636	AT1G03310.1	AT1G03310.2
29635	AT1G28260.1	AT1G28260.2
29634	AT2G35140.1	AT2G35140.2
29633	AT1G48490.1	AT1G48490.2
29632	AT1G23900.1	AT1G23900.2
29631	AT5G19390.1	AT5G19390.2
29630	AT5G16630.1	AT5G16630.2
29629	AT2G21300.1	AT2G21300.2
29628	AT5G43740.1	AT5G43740.2
29627	AT1G18900.1	AT1G18900.2
29626	AT2G46920.1	AT2G46920.2
29625	AT3G50950.1	AT3G50950.2
29624	AT2G27110.1	AT2G27110.2
29623	AT1G31930.1	AT1G31930.2
29622	AT1G20640.1	AT1G20640.2
29621	AT2G38280.1	AT2G38280.2
29620	AT2G42890.2	AT2G42890.3
29619	AT5G52530.1	AT5G52530.2
29618	AT5G12370.1	AT5G12370.2
29617	AT5G03730.1	AT5G03730.2
29616	AT4G33300.1	AT4G33300.2
29615	AT5G62090.1	AT5G62090.2
29614	AT3G09920.1	AT3G09920.2
29613	AT4G03000.1	AT4G03000.2
29612	AT5G20980.1	AT5G20980.2
29611	AT1G76390.1	AT1G76390.2
29610	AT5G56250.1	AT5G56250.2
29609	AT3G58640.1	AT3G58640.2
29608	AT5G20830.1	AT5G20830.2
29607	AT2G32250.1	AT2G32250.3
29606	AT3G57140.1	AT3G57140.2
29605	AT1G29400.1	AT1G29400.2
29604	AT1G53090.1	AT1G53090.2
29603	AT2G40540.1	AT2G40540.2
29602	AT3G16630.1	AT3G16630.2
29601	AT1G79090.1	AT1G79090.2
29600	AT2G42600.1	AT2G42600.2
29599	AT5G20300.1	AT5G20300.2
29598	AT2G22740.1	AT2G22740.2
29597	AT4G22120.1	AT4G22120.2
29596	AT1G29470.1	AT1G29470.2
29595	AT2G34300.1	AT2G34300.2
29594	AT2G38040.1	AT2G38040.2
29593	AT1G06230.1	AT1G06230.2
29592	AT3G04580.1	AT3G04580.2
29591	AT3G03780.1	AT3G03780.2
29590	AT5G17920.1	AT5G17920.2
29589	AT4G26630.1	AT4G26630.2
29588	AT5G23450.1	AT5G23450.2
29587	AT4G21750.1	AT4G21750.2
29586	AT3G22220.1	AT3G22220.2
29585	AT5G64940.1	AT5G64940.2
29584	AT1G03190.1	AT1G03190.2
29583	AT1G78970.1	AT1G78970.2
29582	AT3G05090.1	AT3G05090.2
29581	AT2G42330.1	AT2G42330.2
29580	AT5G06530.1	AT5G06530.2
29579	AT5G01030.1	AT5G01030.2
29578	AT4G32850.2	AT4G32850.6
29577	AT5G61910.1	AT5G61910.2
29576	AT2G40400.1	AT2G40400.2
29575	AT5G12080.1	AT5G12080.2
29574	AT3G54800.1	AT3G54800.2
29573	AT1G72320.2	AT1G72320.3
29572	AT3G09670.1	AT3G09670.2
29571	AT2G01320.1	AT2G01320.4
29570	AT1G05230.1	AT1G05230.2
29569	AT2G04350.1	AT2G04350.2
29568	AT5G60300.1	AT5G60300.2
29567	AT1G64300.1	AT1G64300.2
29566	AT5G57940.1	AT5G57940.2
29565	AT4G34710.1	AT4G34710.2
29564	AT3G17310.1	AT3G17310.2
29563	AT2G23450.1	AT2G23450.2
29562	AT5G18590.1	AT5G18590.2
29561	AT2G05230.1	AT2G05250.1
29560	AT3G16460.1	AT3G16460.2
29559	AT2G15530.1	AT2G15530.2
29558	AT1G22830.1	AT1G22830.2
29557	AT4G24800.1	AT4G24800.2
29556	AT5G63190.1	AT5G63190.2
29555	AT3G07700.1	AT3G07700.2
29554	AT5G54250.1	AT5G54250.2
29553	AT5G18190.1	AT5G18190.2
29552	AT4G26700.1	AT4G26700.2
29551	AT4G33630.1	AT4G33630.2
29550	AT1G17440.1	AT1G17440.2
29549	AT1G53165.1	AT1G53165.2
29548	AT1G58200.1	AT1G58200.2
29547	AT4G24490.1	AT4G24490.2
29546	AT3G06340.1	AT3G06340.2
29545	AT5G04940.1	AT5G04940.2
29544	AT5G53450.1	AT5G53450.3
29543	AT2G42320.1	AT2G42320.2
29542	AT1G58766.1	AT1G59077.1
29541	AT1G59750.1	AT1G59750.3
29540	AT1G14380.1	AT1G14380.3
29539	AT2G47240.1	AT2G47240.2
29538	AT1G78000.1	AT1G78000.2
29537	AT2G27230.1	AT2G27230.2
29536	AT4G13460.1	AT4G13460.2
29535	AT5G27540.1	AT5G27540.2
29534	AT1G64610.1	AT1G64610.2
29533	AT3G48670.1	AT3G48670.2
29532	AT2G29630.1	AT2G29630.2
29531	AT1G52030.1	AT1G52030.2
29530	AT5G07380.1	AT5G07380.2
29529	AT3G08680.1	AT3G08680.2
29528	AT5G55030.1	AT5G55030.2
29527	AT5G61010.1	AT5G61010.2
29526	AT4G36870.1	AT4G36870.2
29525	AT4G32285.1	AT4G32285.2
29524	AT4G39680.1	AT4G39680.2
29523	AT1G67900.1	AT1G67900.2
29522	AT2G14720.1	AT2G14720.2
29521	AT2G14740.1	AT2G14740.2
29520	AT1G55690.1	AT1G55690.2
29519	AT5G20950.1	AT5G20950.2
29518	AT1G73930.1	AT1G73930.2
29517	AT1G78900.1	AT1G78900.2
29516	AT4G24390.1	AT4G24390.2
29515	AT2G18750.1	AT2G18750.2
29514	AT5G22030.1	AT5G22030.2
29513	AT1G26850.1	AT1G26850.2
29512	AT1G77180.1	AT1G77180.2
29511	AT1G04400.1	AT1G04400.2
29510	AT2G24070.1	AT2G24070.2
29509	AT1G53570.2	AT1G53570.3
29508	AT4G14360.1	AT4G14360.2
29507	AT5G45030.1	AT5G45030.2
29506	AT3G04810.1	AT3G04810.2
29505	AT1G80000.1	AT1G80000.2
29504	AT4G14400.2	AT4G14400.3
29503	AT1G14690.1	AT1G14690.2
29502	AT3G49590.1	AT3G49590.2
29501	AT3G21100.1	AT3G21100.2
29500	AT4G13350.1	AT4G13350.2
29499	AT1G14710.1	AT1G14710.2
29498	AT4G25800.1	AT4G25800.2
29497	AT1G55490.1	AT1G55490.2
29496	AT3G25820.1	AT3G25830.1
29495	AT4G19120.1	AT4G19120.2
29494	AT2G40140.1	AT2G40140.2
29493	AT4G20320.1	AT4G20320.2
29492	AT1G63650.1	AT1G63650.2
29491	AT1G69420.1	AT1G69420.2
29490	AT5G13360.1	AT5G13360.2
29489	AT2G30990.1	AT2G30990.2
29488	AT3G60950.1	AT3G61030.1
29487	AT3G58610.1	AT3G58610.2
29486	AT1G01260.1	AT1G01260.2
29485	AT1G18150.1	AT1G18150.2
29484	AT3G54750.1	AT3G54750.2
29483	AT5G08560.1	AT5G08560.2
29482	AT2G44090.1	AT2G44090.2
29481	AT3G08510.1	AT3G08510.2
29480	AT5G17530.1	AT5G17530.2
29479	AT1G53880.1	AT1G53900.1
29478	AT2G05810.1	AT2G05810.2
29477	AT3G27580.1	AT3G27580.2
29476	AT3G55760.1	AT3G55760.2
29475	AT4G25230.1	AT4G25230.2
29474	AT5G59430.1	AT5G59430.2
29473	AT5G61900.1	AT5G61900.3
29472	AT5G36690.1	AT5G36780.1
29471	AT2G46370.1	AT2G46370.2
29470	AT5G48160.1	AT5G48160.2
29469	AT5G53760.1	AT5G53760.2
29468	AT1G18840.1	AT1G18840.2
29467	AT4G39640.1	AT4G39640.2
29466	AT4G34860.1	AT4G34860.2
29465	AT5G26180.1	AT5G26180.2
29464	AT2G46500.1	AT2G46500.2
29463	AT2G28250.1	AT2G28250.2
29462	AT2G32120.1	AT2G32120.2
29461	AT1G31870.1	AT1G31870.2
29460	AT3G19820.1	AT3G19820.2
29459	AT1G54385.1	AT1G54385.2
29458	AT3G08590.1	AT3G08590.2
29457	AT1G64430.1	AT1G64430.2
29456	AT2G20650.1	AT2G20650.2
29455	AT4G36400.1	AT4G36400.2
29454	AT3G04870.1	AT3G04870.2
29453	AT4G31180.1	AT4G31180.2
29452	AT1G23480.1	AT1G23480.2
29451	AT2G45720.1	AT2G45720.2
29450	AT1G07280.1	AT1G07280.2
29449	AT1G35580.1	AT1G35580.2
29448	AT4G14350.1	AT4G14350.2
29447	AT4G30890.1	AT4G30890.2
29446	AT4G36210.1	AT4G36210.3
29445	AT2G21540.1	AT2G21540.2
29444	AT2G24600.1	AT2G24600.2
29443	AT5G15270.1	AT5G15270.2
29442	AT5G50530.1	AT5G50640.1
29441	AT4G38900.2	AT4G38900.3
29440	AT2G37150.1	AT2G37150.2
29439	AT5G09670.1	AT5G09670.2
29438	AT2G30520.2	AT2G30520.3
29437	AT3G20290.1	AT3G20290.2
29436	AT2G37160.1	AT2G37160.2
29435	AT3G13030.1	AT3G13030.2
29434	AT5G14060.1	AT5G14060.2
29433	AT1G03740.1	AT1G03740.2
29432	AT3G11720.1	AT3G11720.2
29431	AT1G74960.1	AT1G74960.2
29430	AT1G30690.1	AT1G30690.2
29429	AT1G53040.1	AT1G53040.2
29428	AT2G34410.1	AT2G34410.2
29427	AT3G51950.1	AT3G51950.2
29426	AT5G50520.1	AT5G50630.1
29425	AT1G54220.1	AT1G54220.2
29424	AT5G61250.1	AT5G61250.2
29423	AT1G09270.1	AT1G09270.2
29422	AT2G06000.1	AT2G06000.2
29421	AT4G25360.1	AT4G25360.2
29420	AT5G19450.1	AT5G19450.2
29419	AT5G26780.2	AT5G26780.3
29418	AT1G18070.1	AT1G18070.2
29417	AT3G06720.1	AT3G06720.2
29416	AT4G19670.1	AT4G19670.2
29415	AT2G43210.1	AT2G43210.2
29414	AT3G62120.1	AT3G62120.2
29413	AT3G09690.1	AT3G09690.2
29412	AT5G05010.1	AT5G05010.2
29411	AT4G02600.1	AT4G02600.2
29410	AT5G10650.1	AT5G10650.2
29409	AT1G09530.1	AT1G09530.2
29408	AT1G75410.1	AT1G75410.2
29407	AT2G21590.1	AT2G21590.2
29406	AT3G20080.1	AT3G20080.2
29405	AT5G66210.1	AT5G66210.2
29404	AT4G15415.1	AT4G15415.2
29403	AT5G06100.2	AT5G06100.3
29402	AT5G24870.1	AT5G24870.2
29401	AT4G28260.1	AT4G28260.2
29400	AT5G25754.1	AT5G25757.1
29399	AT1G62290.1	AT1G62290.2
29398	AT3G29160.1	AT3G29160.2
29397	AT3G53440.1	AT3G53440.2
29396	AT3G26020.1	AT3G26020.2
29395	AT3G61050.1	AT3G61050.2
29394	AT4G22540.2	AT4G22540.3
29393	AT2G20900.1	AT2G20900.4
29392	AT1G54100.1	AT1G54100.2
29391	AT3G04130.1	AT3G04130.2
29390	AT1G48030.1	AT1G48030.2
29389	AT3G17240.1	AT3G17240.3
29388	AT4G21910.1	AT4G21910.3
29387	AT2G27350.3	AT2G27350.5
29386	AT2G27350.1	AT2G27350.2
29385	AT3G02065.2	AT3G02065.3
29384	AT4G00660.1	AT4G00660.2
29383	AT3G11850.1	AT3G11850.2
29382	AT5G17010.1	AT5G17010.3
29381	AT2G40520.1	AT2G40520.2
29380	AT1G34370.1	AT1G34370.2
29379	AT3G24170.1	AT3G24170.2
29378	AT3G56050.1	AT3G56050.2
29377	ATMG00285.1	ATMG01320.1
29376	AT3G61240.1	AT3G61240.2
29375	AT1G08930.1	AT1G08930.2
29374	AT2G24270.1	AT2G24270.2
29373	AT2G26770.1	AT2G26770.2
29372	AT2G36360.1	AT2G36360.2
29371	AT1G79820.1	AT1G79820.2
29370	AT4G00830.1	AT4G00830.2
29369	AT1G53190.1	AT1G53190.2
29368	AT5G60580.2	AT5G60580.4
29367	AT1G13460.1	AT1G13460.2
29366	AT1G76710.1	AT1G76710.2
29365	AT2G47510.1	AT2G47510.2
29364	AT3G02750.1	AT3G02750.2
29363	AT2G20900.2	AT2G20900.3
29362	AT5G48150.1	AT5G48150.2
29361	AT5G23670.1	AT5G23670.2
29360	AT3G15430.1	AT3G15430.2
29359	AT5G41670.1	AT5G41670.2
29358	AT5G60580.1	AT5G60580.3
29357	AT1G28520.1	AT1G28520.2
29356	AT1G68920.1	AT1G68920.2
29355	AT1G80960.1	AT1G80960.2
29354	AT2G02170.1	AT2G02170.2
29353	AT3G02360.1	AT3G02360.2
29352	AT4G31430.1	AT4G31430.3
29351	AT1G44170.1	AT1G44170.2
29350	AT3G43790.2	AT3G43790.3
29349	AT5G13800.1	AT5G13800.2
29348	AT5G18500.1	AT5G18500.2
29347	AT5G58960.2	AT5G58960.3
29346	AT1G14240.1	AT1G14240.2
29345	AT3G06850.1	AT3G06850.2
29344	AT1G30270.1	AT1G30270.2
29343	AT4G36480.1	AT4G36480.2
29342	AT1G08320.1	AT1G08320.3
29341	AT1G64760.1	AT1G64760.2
29340	AT4G20050.1	AT4G20050.2
29339	AT5G16820.1	AT5G16820.2
29338	AT3G29360.1	AT3G29360.2
29337	AT4G28980.1	AT4G28980.2
29336	AT5G06440.2	AT5G06440.3
29335	AT2G36250.1	AT2G36250.2
29334	AT5G16290.1	AT5G16290.2
29333	AT5G63330.1	AT5G63330.2
29332	AT3G14830.1	AT3G14830.2
29331	AT3G47200.1	AT3G47200.2
29330	AT3G61490.1	AT3G61490.2
29329	AT2G22250.2	AT2G22250.3
29328	AT2G34250.1	AT2G34250.2
29327	AT4G14740.1	AT4G14740.2
29326	AT5G26600.1	AT5G26600.2
29325	AT2G33070.1	AT2G33070.2
29324	AT3G08720.1	AT3G08720.2
29323	AT3G49260.1	AT3G49260.2
29322	AT3G52660.1	AT3G52660.2
29321	AT3G16400.1	AT3G16400.2
29320	AT5G18440.1	AT5G18440.2
29319	AT5G22220.2	AT5G22220.3
29318	AT1G14570.1	AT1G14570.2
29317	AT1G64990.1	AT1G64990.2
29316	AT2G47850.1	AT2G47850.3
29315	AT1G70100.1	AT1G70100.2
29314	AT1G80570.1	AT1G80570.3
29313	AT5G25980.1	AT5G25980.3
29312	AT1G55810.1	AT1G55810.3
29311	AT5G26030.1	AT5G26030.2
29310	AT4G05320.2	AT4G05320.4
29309	AT1G71530.1	AT1G71530.2
29308	AT2G48020.1	AT2G48020.2
29307	AT1G08550.1	AT1G08550.2
29306	AT1G08900.1	AT1G08900.2
29305	AT2G44280.1	AT2G44280.2
29304	AT1G28110.1	AT1G28110.2
29303	AT5G54080.1	AT5G54080.2
29302	AT3G30390.1	AT3G30390.2
29301	AT3G62720.1	AT3G62720.2
29300	AT4G00500.1	AT4G00500.2
29299	AT5G55550.2	AT5G55550.3
29298	AT1G18000.1	AT1G18010.1
29297	AT1G32200.1	AT1G32200.2
29296	AT2G29930.1	AT2G29930.3
29295	AT3G53710.1	AT3G53710.2
29294	AT5G39660.1	AT5G39660.2
29293	AT5G48880.2	AT5G48880.3
29292	AT2G03730.1	AT2G03730.2
29291	AT2G16990.1	AT2G16990.2
29290	AT2G37550.1	AT2G37550.2
29289	AT1G29120.1	AT1G29120.2
29288	AT1G76900.1	AT1G76900.2
29287	AT5G35995.1	AT5G35995.2
29286	AT4G34000.1	AT4G34000.2
29285	AT1G53450.1	AT1G53450.2
29284	AT4G31990.1	AT4G31990.2
29283	AT5G63760.1	AT5G63760.2
29282	AT1G74510.1	AT1G74510.2
29281	AT2G41060.1	AT2G41060.2
29280	AT2G47010.1	AT2G47010.2
29279	AT3G16470.1	AT3G16470.2
29278	AT3G59430.1	AT3G59430.2
29277	AT1G04820.1	AT1G50010.1
29276	AT5G19770.1	AT5G19780.1
29275	AT5G62690.1	AT5G62700.1
29274	AT3G13040.1	AT3G13040.2
29273	AT5G01620.1	AT5G01620.2
29272	AT5G05800.1	AT5G05800.2
29271	AT1G14570.3	AT1G14570.4
29270	AT1G54360.1	AT1G54360.2
29269	AT3G45100.1	AT3G45100.2
29268	AT5G16620.1	AT5G16620.2
29267	AT3G04680.1	AT3G04680.2
29266	AT4G38240.1	AT4G38240.2
29265	AT5G19950.1	AT5G19950.2
29264	AT5G44930.1	AT5G44930.2
29263	AT1G16010.1	AT1G16010.2
29262	AT2G26030.1	AT2G26030.3
29261	AT2G39890.1	AT2G39890.2
29260	AT1G55730.1	AT1G55730.2
29259	AT2G38185.1	AT2G38185.2
29258	AT3G05675.1	AT3G05675.2
29257	AT2G24420.1	AT2G24420.2
29256	AT4G24670.1	AT4G24670.2
29255	AT1G16690.1	AT1G16690.2
29254	AT3G60500.1	AT3G60500.2
29253	AT1G14350.1	AT1G14350.2
29252	AT1G68410.1	AT1G68410.2
29251	AT5G47880.1	AT5G47880.2
29250	AT1G73380.1	AT1G73380.2
29249	AT1G76510.1	AT1G76510.2
29248	AT5G38510.1	AT5G38510.2
29247	AT1G43190.1	AT1G43190.2
29246	AT1G60990.1	AT1G60990.2
29245	AT1G31600.1	AT1G31600.3
29244	AT5G47620.1	AT5G47620.2
29243	AT1G69740.1	AT1G69740.2
29242	AT1G14770.1	AT1G14770.2
29241	AT1G09160.1	AT1G09160.2
29240	AT2G02800.1	AT2G02800.2
29239	AT3G52050.1	AT3G52050.2
29238	AT5G59830.1	AT5G59830.2
29237	AT3G15350.1	AT3G15350.2
29236	AT1G10670.1	AT1G10670.2
29235	AT2G35840.1	AT2G35840.2
29234	AT5G17230.1	AT5G17230.2
29233	AT5G56420.1	AT5G56420.2
29232	AT5G58470.1	AT5G58470.2
29231	AT2G21500.1	AT2G21500.2
29230	AT2G30820.1	AT2G30820.2
29229	AT5G01810.1	AT5G01810.2
29228	AT5G56370.1	AT5G56370.2
29227	AT1G06170.1	AT1G06170.2
29226	AT2G04170.1	AT2G04170.2
29225	AT3G15030.1	AT3G15030.2
29224	AT1G30620.1	AT1G30620.2
29223	AT3G18240.1	AT3G18240.2
29222	AT4G02760.1	AT4G02760.2
29221	AT3G09830.1	AT3G09830.2
29220	AT3G14930.1	AT3G14930.2
29219	AT1G66330.1	AT1G66330.2
29218	AT5G10330.1	AT5G10330.2
29217	AT1G74910.1	AT1G74910.2
29216	AT2G31290.1	AT2G31290.2
29215	AT3G18980.1	AT3G18980.2
29214	AT1G06470.1	AT1G06470.2
29213	AT5G40830.1	AT5G40830.2
29212	AT1G26440.2	AT1G26440.3
29211	AT1G57720.1	AT1G57720.2
29210	AT4G12560.1	AT4G12560.2
29209	AT5G63870.1	AT5G63870.2
29208	AT3G18930.1	AT3G18930.2
29207	AT3G21110.1	AT3G21110.2
29206	AT1G07570.1	AT1G07570.2
29205	AT2G37025.1	AT2G37025.2
29204	AT5G36730.1	AT5G36820.1
29203	AT1G23340.1	AT1G23340.2
29202	AT3G05840.1	AT3G05840.2
29201	AT4G10400.1	AT4G10400.2
29200	AT5G07890.1	AT5G07890.3
29199	AT1G11860.1	AT1G11860.2
29198	AT3G59350.1	AT3G59350.3
29197	AT5G66670.1	AT5G66670.2
29196	AT1G06390.1	AT1G06390.2
29195	AT3G07300.1	AT3G07300.2
29194	AT4G23660.1	AT4G23660.2
29193	AT5G16880.1	AT5G16880.2
29192	AT2G47900.1	AT2G47900.2
29191	AT3G59360.1	AT3G59360.2
29190	AT5G47720.1	AT5G47720.3
29189	AT1G04990.1	AT1G04990.2
29188	AT1G36310.1	AT1G36310.2
29187	AT1G62640.1	AT1G62640.2
29186	AT1G67850.1	AT1G67850.2
29185	AT3G15010.1	AT3G15010.2
29184	AT3G63450.1	AT3G63450.2
29183	AT5G06180.1	AT5G06180.2
29182	AT3G59530.1	AT3G59530.2
29181	AT3G04600.1	AT3G04600.3
29180	AT4G26510.1	AT4G26510.2
29179	AT5G18240.1	AT5G18240.4
29178	AT1G04490.1	AT1G04490.2
29177	AT1G13000.1	AT1G13000.2
29176	AT1G79550.1	AT1G79550.2
29175	AT2G13360.1	AT2G13360.2
29174	AT4G27440.1	AT4G27440.2
29173	AT3G07890.1	AT3G07890.2
29172	AT4G19870.1	AT4G19870.2
29171	AT4G38520.1	AT4G38520.2
29170	AT1G17470.1	AT1G17470.2
29169	AT1G66510.1	AT1G66510.2
29168	AT2G03530.1	AT2G03530.2
29167	AT2G46800.1	AT2G46800.2
29166	AT3G27470.1	AT3G27470.2
29165	AT4G09200.1	AT4G09310.1
29164	AT3G26440.1	AT3G26440.2
29163	AT3G45240.1	AT3G45240.2
29162	AT5G18240.2	AT5G18240.3
29161	AT5G53050.2	AT5G53050.3
29160	AT3G07550.1	AT3G07550.2
29159	AT1G27600.1	AT1G27600.2
29158	AT2G18280.1	AT2G18280.2
29157	AT3G18210.1	AT3G18210.2
29156	AT3G53350.2	AT3G53350.3
29155	AT1G02500.1	AT1G02500.2
29154	AT2G07727.1	ATMG00220.1
29153	AT2G40810.1	AT2G40810.2
29152	AT3G25290.1	AT3G25290.2
29151	AT4G01850.1	AT4G01850.2
29150	AT5G20220.1	AT5G20220.2
29149	AT4G31240.1	AT4G31240.2
29148	AT1G26260.1	AT1G26260.2
29147	AT1G76520.1	AT1G76520.2
29146	AT2G05990.1	AT2G05990.2
29145	AT2G31955.1	AT2G31955.2
29144	AT3G55010.1	AT3G55010.2
29143	AT4G22110.1	AT4G22110.2
29142	AT5G02290.1	AT5G02290.2
29141	ATCG00890.1	ATCG01250.1
29140	AT1G10070.1	AT1G10070.2
29139	AT1G22430.1	AT1G22430.2
29138	AT1G50570.1	AT1G50570.2
29137	AT4G24820.1	AT4G24820.2
29136	AT5G47970.1	AT5G47970.2
29135	AT1G08820.1	AT1G08820.2
29134	AT4G35110.1	AT4G35110.2
29133	AT1G72880.1	AT1G72880.2
29132	AT2G07741.1	ATMG00410.1
29131	AT3G12620.1	AT3G12620.2
29130	AT3G28290.1	AT3G28300.1
29129	AT5G13490.1	AT5G13490.2
29128	AT5G51460.1	AT5G51460.3
29127	AT3G55050.1	AT3G55050.2
29126	AT3G12120.1	AT3G12120.2
29125	AT4G37070.1	AT4G37070.3
29124	AT5G50550.1	AT5G50650.1
29123	AT1G08040.1	AT1G08040.2
29122	AT2G46200.1	AT2G46200.2
29121	AT3G19470.1	AT3G19470.2
29120	AT2G22690.1	AT2G22690.2
29119	AT3G07630.1	AT3G07630.2
29118	AT3G08580.1	AT3G08580.2
29117	AT1G30200.1	AT1G30200.2
29116	AT4G21800.1	AT4G21800.2
29115	AT5G57240.1	AT5G57240.2
29114	AT1G75020.1	AT1G75020.2
29113	AT3G20120.1	AT3G20120.2
29112	AT5G06420.1	AT5G06420.2
29111	AT5G27450.1	AT5G27450.2
29110	AT3G06770.1	AT3G06770.3
29109	AT4G00755.1	AT4G00755.2
29108	AT5G59370.1	AT5G59370.2
29107	AT1G59580.1	AT1G59580.2
29106	AT1G67480.1	AT1G67480.2
29105	AT1G07480.1	AT1G07480.2
29104	AT1G60850.1	AT1G60850.2
29103	AT5G22000.1	AT5G22000.3
29102	AT1G58110.1	AT1G58110.2
29101	AT2G24250.1	AT2G24250.2
29100	AT2G28310.1	AT2G28310.2
29099	AT3G14000.1	AT3G14000.2
29098	AT3G28270.1	AT3G28270.2
29097	AT4G11570.1	AT4G11570.2
29096	AT5G09230.1	AT5G09230.2
29095	AT5G27930.1	AT5G27930.2
29094	AT4G08390.1	AT4G08390.2
29093	AT4G14905.1	AT4G14905.2
29092	AT1G10210.1	AT1G10210.2
29091	AT5G29000.1	AT5G29000.3
29090	AT3G14990.2	AT3G14990.3
29089	AT5G11010.2	AT5G11010.3
29088	AT5G53220.1	AT5G53220.2
29087	AT2G25710.1	AT2G25710.2
29086	AT3G14420.1	AT3G14420.2
29085	AT3G57340.1	AT3G57340.2
29084	AT5G63970.1	AT5G63970.2
29083	AT5G55880.1	AT5G55890.1
29082	AT2G47060.1	AT2G47060.2
29081	AT4G18390.1	AT4G18390.2
29080	AT4G32460.1	AT4G32460.2
29079	AT5G19150.1	AT5G19150.2
29078	AT5G51970.1	AT5G51970.2
29077	AT1G48210.1	AT1G48210.2
29076	AT3G14150.1	AT3G14150.2
29075	AT5G08750.1	AT5G08750.2
29074	AT5G55630.1	AT5G55630.2
29073	AT1G57680.1	AT1G57680.2
29072	AT2G07734.1	ATMG00290.1
29071	AT5G15950.1	AT5G15950.2
29070	AT5G36700.1	AT5G36790.1
29069	AT1G02720.1	AT1G02720.2
29068	AT1G06700.1	AT1G06700.2
29067	AT1G60940.1	AT1G60940.2
29066	AT2G13290.1	AT2G13290.2
29065	AT2G26430.2	AT2G26430.3
29064	AT2G19940.1	AT2G19940.2
29063	AT3G26932.1	AT3G26932.2
29062	AT1G53910.1	AT1G53910.2
29061	AT3G05640.1	AT3G05640.2
29060	AT4G26530.1	AT4G26530.2
29059	AT4G30850.1	AT4G30850.2
29058	AT1G06890.1	AT1G06890.2
29057	AT5G51180.1	AT5G51180.2
29056	AT4G22740.1	AT4G22740.2
29055	AT4G22880.1	AT4G22880.2
29054	AT4G26400.1	AT4G26400.2
29053	AT5G03330.1	AT5G03330.2
29052	AT3G62800.1	AT3G62800.2
29051	AT3G24740.1	AT3G24740.2
29050	AT3G61530.1	AT3G61530.2
29049	AT4G26070.2	AT4G26070.3
29048	AT5G45490.1	AT5G45490.2
29047	AT3G49390.1	AT3G49390.2
29046	AT4G22720.1	AT4G22720.2
29045	AT5G24760.2	AT5G24760.3
29044	AT2G43320.1	AT2G43320.2
29043	AT3G16800.1	AT3G16800.2
29042	AT4G26790.1	AT4G26790.2
29041	AT4G23570.1	AT4G23570.2
29040	AT1G01550.1	AT1G01550.2
29039	AT5G50600.1	AT5G50700.1
29038	AT1G24265.1	AT1G24265.2
29037	AT1G78660.1	AT1G78660.3
29036	AT2G45850.1	AT2G45850.2
29035	AT5G16510.1	AT5G16510.2
29034	AT2G37860.1	AT2G37860.2
29033	AT4G10430.1	AT4G10430.3
29032	AT5G57970.1	AT5G57970.2
29031	AT3G44310.1	AT3G44310.3
29030	AT3G52060.1	AT3G52060.2
29029	AT4G09760.1	AT4G09760.2
29028	AT5G61770.2	AT5G61770.3
29027	AT1G19790.1	AT1G19790.2
29026	AT1G17140.1	AT1G17140.2
29025	AT3G27110.1	AT3G27110.2
29024	AT4G25030.1	AT4G25030.2
29023	AT1G52730.1	AT1G52730.2
29022	AT1G78290.2	AT1G78290.3
29021	AT2G14835.1	AT2G14835.2
29020	AT3G58270.1	AT3G58270.2
29019	AT4G23750.1	AT4G23750.2
29018	AT5G46150.1	AT5G46150.2
29017	AT5G55970.1	AT5G55970.2
29016	AT1G21370.1	AT1G21370.2
29015	AT4G33890.1	AT4G33890.2
29014	AT3G46440.1	AT3G46440.2
29013	AT1G60610.1	AT1G60610.2
29012	AT1G71860.1	AT1G71860.3
29011	AT5G22460.1	AT5G22460.2
29010	AT5G41760.1	AT5G41760.2
29009	AT5G66320.1	AT5G66320.2
29008	AT3G60340.1	AT3G60340.2
29007	AT4G39390.1	AT4G39390.2
29006	AT1G75080.1	AT1G75080.2
29005	AT5G13710.1	AT5G13710.2
29004	AT5G16770.1	AT5G16770.2
29003	AT5G38220.1	AT5G38220.3
29002	AT5G26770.1	AT5G26770.2
29001	AT3G57750.1	AT3G57750.2
29000	AT5G51410.1	AT5G51410.2
28999	AT4G10000.1	AT4G10000.2
28998	AT1G02100.1	AT1G02100.3
28997	AT3G25890.1	AT3G25890.2
28996	AT3G50210.1	AT3G50210.3
28995	AT1G09130.1	AT1G09130.2
28994	AT3G12250.1	AT3G12250.2
28993	AT5G06960.1	AT5G06960.2
28992	AT1G19660.1	AT1G19660.2
28991	AT5G06570.1	AT5G06570.2
28990	AT1G21600.1	AT1G21600.2
28989	AT2G46280.1	AT2G46280.2
28988	AT3G12140.1	AT3G12140.2
28987	AT3G58900.1	AT3G58900.2
28986	AT1G21780.1	AT1G21780.2
28985	AT2G05830.2	AT2G05830.3
28984	AT1G05240.1	AT1G05250.1
28983	AT2G35660.2	AT2G35660.3
28982	AT2G44060.1	AT2G44060.2
28981	AT3G07360.2	AT3G07360.3
28980	AT4G27620.1	AT4G27620.2
28979	AT1G30210.1	AT1G30210.2
28978	AT1G68550.1	AT1G68550.2
28977	AT2G25690.1	AT2G25690.2
28976	AT3G10250.1	AT3G10250.2
28975	AT3G08505.1	AT3G08505.2
28974	AT3G46640.1	AT3G46640.2
28973	AT5G28030.1	AT5G28030.2
28972	AT5G47435.1	AT5G47435.2
28971	AT3G54810.1	AT3G54810.2
28970	AT4G14880.1	AT4G14880.2
28969	AT5G26980.1	AT5G26980.2
28968	AT5G51080.1	AT5G51080.2
28967	AT2G22670.1	AT2G22670.3
28966	AT1G17890.2	AT1G17890.3
28965	AT2G02370.1	AT2G02370.2
28964	AT5G12330.1	AT5G12330.2
28963	AT5G50580.2	AT5G50680.1
28962	AT1G24040.1	AT1G24040.2
28961	AT2G21270.1	AT2G21270.2
28960	AT3G01360.1	AT3G01360.2
28959	AT5G02600.1	AT5G02600.2
28958	AT1G16460.1	AT1G16460.3
28957	AT2G25670.1	AT2G25670.2
28956	AT3G58840.1	AT3G58840.2
28955	AT5G50580.1	AT5G50680.2
28954	AT3G12070.1	AT3G12070.2
28953	AT3G29240.1	AT3G29240.2
28952	AT3G57810.2	AT3G57810.3
28951	AT1G70850.1	AT1G70850.3
28950	AT2G24430.1	AT2G24430.2
28949	AT4G23420.1	AT4G23420.2
28948	AT1G75180.1	AT1G75180.3
28947	AT3G13430.1	AT3G13430.2
28946	AT2G07718.1	ATMG00590.1
28945	AT1G07840.1	AT1G07840.2
28944	AT1G11270.1	AT1G11270.2
28943	AT1G14440.1	AT1G14440.2
28942	AT3G11620.1	AT3G11620.2
28941	AT3G49290.1	AT3G49290.2
28940	AT5G10710.1	AT5G10710.2
28939	AT1G30130.1	AT1G30130.2
28938	AT1G59030.1	AT1G59406.1
28937	AT2G37760.1	AT2G37760.2
28936	AT4G24730.1	AT4G24730.2
28935	AT4G02590.1	AT4G02590.2
28934	AT1G66940.2	AT1G66940.3
28933	AT3G48880.1	AT3G48880.2
28932	AT4G24470.1	AT4G24470.2
28931	AT1G08000.1	AT1G08000.2
28930	AT4G31410.1	AT4G31410.2
28929	AT1G12750.1	AT1G12750.2
28928	AT3G12990.1	AT3G12990.2
28927	AT3G62770.1	AT3G62770.3
28926	AT5G61670.1	AT5G61670.2
28925	AT3G01590.1	AT3G01590.2
28924	AT4G32560.1	AT4G32560.2
28923	AT4G02890.1	AT4G02890.3
28922	AT5G57450.1	AT5G57450.2
28921	AT1G02840.1	AT1G02840.3
28920	AT1G08010.1	AT1G08010.2
28919	AT1G19400.1	AT1G19400.2
28918	AT5G64200.1	AT5G64200.2
28917	AT1G23960.1	AT1G23960.2
28916	AT1G51600.1	AT1G51600.2
28915	AT3G01340.1	AT3G01340.2
28914	AT4G00310.1	AT4G00310.2
28913	AT4G38150.1	AT4G38150.2
28912	AT3G54000.2	AT3G54000.3
28911	AT4G08690.1	AT4G08690.2
28910	AT4G36010.1	AT4G36010.2
28909	AT5G26610.1	AT5G26610.2
28908	AT4G39540.1	AT4G39540.2
28907	AT5G50590.1	AT5G50690.1
28906	AT5G67580.1	AT5G67580.2
28905	AT4G27120.1	AT4G27120.2
28904	AT1G59840.1	AT1G59840.2
28903	AT1G65150.1	AT1G65150.2
28902	AT1G75170.1	AT1G75170.2
28901	AT2G21240.1	AT2G21240.2
28900	AT3G16430.1	AT3G16430.2
28899	AT5G23590.1	AT5G23590.2
28898	AT2G43190.2	AT2G43190.3
28897	AT3G01410.1	AT3G01410.2
28896	AT4G21590.1	AT4G21590.2
28895	AT4G31020.1	AT4G31020.2
28894	AT1G14530.1	AT1G14530.2
28893	AT1G57610.1	AT1G57610.2
28892	AT5G02840.1	AT5G02840.2
28891	AT5G36290.1	AT5G36290.2
28890	AT5G51910.1	AT5G51910.2
28889	AT1G60650.1	AT1G60650.2
28888	AT1G32610.1	AT1G32610.2
28887	AT2G10940.1	AT2G10940.2
28886	AT2G37760.3	AT2G37760.4
28885	AT3G15260.1	AT3G15260.2
28884	AT3G15530.1	AT3G15530.2
28883	AT3G47550.3	AT3G47550.6
28882	AT5G57300.1	AT5G57300.2
28881	AT1G25470.1	AT1G25470.2
28880	AT1G69310.1	AT1G69310.2
28879	AT3G53420.1	AT3G53420.2
28878	AT4G11100.1	AT4G11100.2
28877	AT1G03860.1	AT1G03860.3
28876	AT1G13650.1	AT1G13650.2
28875	AT1G15920.1	AT1G15920.2
28874	AT1G54020.1	AT1G54020.3
28873	AT2G20530.1	AT2G20530.2
28872	AT2G38610.1	AT2G38610.2
28871	AT3G04630.2	AT3G04630.3
28870	AT3G07750.1	AT3G07750.2
28869	AT3G61430.1	AT3G61430.2
28868	AT5G50915.1	AT5G50915.2
28867	AT1G19000.1	AT1G19000.2
28866	AT1G28960.2	AT1G28960.4
28865	AT2G20550.1	AT2G20550.2
28864	AT3G61850.2	AT3G61850.3
28863	AT1G78200.1	AT1G78200.2
28862	AT2G01930.1	AT2G01930.2
28861	AT5G42820.1	AT5G42820.2
28860	AT3G20070.1	AT3G20070.2
28859	AT5G61410.1	AT5G61410.2
28858	AT5G02230.1	AT5G02230.2
28857	AT5G25470.1	AT5G25470.2
28856	AT1G36390.1	AT1G36390.2
28855	AT1G47740.1	AT1G47740.2
28854	AT3G27280.1	AT3G27280.2
28853	AT1G07320.3	AT1G07320.4
28852	AT1G31300.1	AT1G31300.2
28851	AT4G31790.1	AT4G31790.2
28850	AT2G02730.1	AT2G02730.2
28849	AT1G79510.1	AT1G79510.2
28848	AT2G17540.1	AT2G17540.2
28847	AT5G52110.1	AT5G52110.2
28846	AT5G59560.1	AT5G59560.2
28845	AT1G78150.1	AT1G78150.2
28844	AT1G80780.1	AT1G80780.2
28843	AT4G08460.1	AT4G08460.2
28842	AT5G40580.1	AT5G40580.2
28841	ATCG00830.1	ATCG01310.1
28840	AT3G59390.1	AT3G59390.2
28839	AT5G14660.1	AT5G14660.2
28838	AT5G12840.1	AT5G12840.3
28837	AT5G18400.2	AT5G18400.3
28836	AT5G35330.1	AT5G35330.2
28835	AT1G15140.2	AT1G15140.3
28834	AT1G77930.1	AT1G77930.2
28833	AT2G17280.1	AT2G17280.2
28832	AT5G09230.4	AT5G09230.6
28831	AT5G12840.2	AT5G12840.4
28830	AT1G03470.1	AT1G03470.2
28829	AT1G17990.1	AT1G18020.1
28828	AT1G30890.1	AT1G30890.2
28827	AT1G52370.1	AT1G52370.2
28826	AT4G34680.1	AT4G34680.2
28825	AT5G06510.1	AT5G06510.2
28824	AT2G45990.1	AT2G45990.2
28823	AT4G19645.1	AT4G19645.2
28822	AT5G20920.1	AT5G20920.3
28821	AT1G29910.1	AT1G29920.1
28820	AT1G77290.1	AT1G77290.2
28819	AT3G01980.1	AT3G01980.4
28818	AT4G10360.1	AT4G10360.2
28817	AT4G39560.1	AT4G39560.2
28816	AT1G14260.1	AT1G14260.2
28815	AT2G07687.1	ATMG00730.1
28814	AT3G26850.1	AT3G26850.2
28813	AT3G11280.1	AT3G11280.2
28812	AT3G29270.1	AT3G29270.2
28811	AT1G54390.3	AT1G54390.4
28810	AT2G46320.2	AT2G46320.3
28809	AT3G49720.1	AT3G49720.2
28808	AT4G27900.1	AT4G27900.2
28807	AT2G27080.1	AT2G27080.2
28806	AT4G34215.1	AT4G34215.2
28805	AT5G05670.1	AT5G05670.2
28804	AT1G15430.1	AT1G15430.2
28803	AT2G01275.1	AT2G01275.2
28802	AT4G29070.1	AT4G29070.2
28801	AT1G70410.1	AT1G70410.3
28800	AT5G23040.1	AT5G23040.2
28799	AT1G75560.1	AT1G75560.2
28798	AT3G56510.1	AT3G56510.2
28797	AT3G58130.1	AT3G58130.2
28796	AT5G44200.1	AT5G44200.2
28795	AT5G61540.2	AT5G61540.3
28794	AT1G45474.1	AT1G45474.2
28793	AT2G07771.2	ATMG00900.1
28792	AT1G25420.2	AT1G25420.3
28791	AT5G44730.1	AT5G44730.2
28790	AT2G04780.1	AT2G04780.2
28789	AT4G10170.1	AT4G10170.2
28788	AT5G44500.1	AT5G44500.2
28787	AT3G52150.1	AT3G52150.2
28786	AT5G20720.1	AT5G20720.2
28785	AT1G29950.1	AT1G29950.2
28784	AT3G09640.1	AT3G09640.2
28783	AT5G05080.1	AT5G05080.2
28782	AT1G50440.1	AT1G50440.2
28781	AT1G69530.1	AT1G69530.2
28780	AT3G25030.1	AT3G25030.2
28779	AT4G05400.1	AT4G05400.2
28778	AT5G63470.1	AT5G63470.2
28777	AT1G22180.1	AT1G22180.3
28776	AT4G03510.1	AT4G03510.2
28775	AT3G63530.1	AT3G63530.2
28774	AT3G10260.1	AT3G10260.2
28773	AT4G23895.1	AT4G23895.2
28772	AT3G59640.1	AT3G59640.2
28771	AT5G42900.1	AT5G42900.2
28770	AT1G02950.1	AT1G02950.3
28769	AT2G37410.1	AT2G37410.2
28768	AT5G50430.1	AT5G50430.2
28767	AT1G11360.1	AT1G11360.2
28766	AT3G58670.1	AT3G58670.2
28765	AT2G40290.2	AT2G40290.3
28764	AT5G05610.1	AT5G05610.2
28763	AT1G67360.1	AT1G67360.2
28762	AT3G54300.1	AT3G54300.2
28761	AT5G16140.1	AT5G16140.2
28760	AT1G14820.1	AT1G14820.2
28759	AT3G11620.3	AT3G11620.4
28758	AT1G17280.1	AT1G17280.2
28757	AT1G34770.1	AT1G34770.2
28756	AT1G53850.1	AT1G53850.2
28755	AT3G45590.1	AT3G45590.2
28754	AT5G46780.1	AT5G46780.2
28753	AT1G62850.2	AT1G62850.3
28752	AT5G30490.1	AT5G30490.2
28751	AT1G04640.1	AT1G04640.2
28750	AT1G16470.1	AT1G16470.2
28749	AT1G79590.1	AT1G79590.2
28748	AT1G16240.1	AT1G16240.2
28747	AT1G63830.1	AT1G63830.2
28746	AT2G27490.1	AT2G27490.2
28745	AT5G15790.1	AT5G15790.2
28744	AT3G61070.1	AT3G61070.2
28743	AT4G10925.1	AT4G10925.2
28742	AT3G17100.1	AT3G17100.2
28741	AT3G48330.1	AT3G48330.2
28740	AT5G50510.1	AT5G50620.1
28739	AT4G33740.1	AT4G33740.2
28738	AT3G01850.1	AT3G01850.2
28737	AT3G06590.1	AT3G06590.2
28736	AT5G25280.1	AT5G25280.2
28735	AT5G47180.1	AT5G47180.2
28734	AT1G56700.1	AT1G56700.2
28733	AT3G17120.1	AT3G17120.2
28732	AT4G29160.1	AT4G29160.3
28731	AT1G53870.1	AT1G53890.1
28730	AT5G22440.1	AT5G22440.2
28729	AT1G22790.1	AT1G22790.2
28728	AT2G27530.1	AT2G27530.2
28727	AT3G46060.1	AT3G46060.2
28726	AT5G11950.1	AT5G11950.2
28725	AT5G65740.1	AT5G65740.3
28724	AT2G38710.1	AT2G38710.2
28723	AT2G44065.1	AT2G44065.2
28722	AT1G43890.1	AT1G43890.2
28721	AT5G09680.1	AT5G09680.2
28720	AT1G35340.2	AT1G35340.3
28719	AT4G05000.1	AT4G05000.2
28718	AT5G02040.1	AT5G02040.2
28717	AT5G05270.1	AT5G05270.2
28716	AT1G01640.1	AT1G01640.2
28715	AT2G37270.1	AT2G37270.2
28714	AT3G11940.1	AT3G11940.2
28713	AT5G19480.1	AT5G19480.2
28712	AT5G58800.1	AT5G58800.2
28711	AT1G49300.1	AT1G49300.2
28710	AT5G48760.1	AT5G48760.2
28709	AT3G01790.1	AT3G01790.2
28708	AT5G52210.1	AT5G52210.2
28707	AT1G77440.1	AT1G77440.2
28706	AT3G60180.1	AT3G60180.2
28705	AT5G64680.1	AT5G64680.2
28704	AT1G53870.2	AT1G53890.2
28703	AT2G31560.1	AT2G31560.2
28702	AT2G33470.1	AT2G33470.2
28701	AT3G26690.1	AT3G26690.2
28700	AT5G26667.2	AT5G26667.3
28699	AT1G55520.1	AT1G55520.2
28698	AT4G14520.1	AT4G14520.2
28697	AT4G31580.1	AT4G31580.2
28696	AT1G56170.1	AT1G56170.2
28695	AT2G30695.1	AT2G30695.2
28694	AT4G14710.1	AT4G14710.2
28693	AT2G43760.1	AT2G43760.2
28692	AT2G17800.1	AT2G17800.2
28691	AT2G48070.1	AT2G48070.2
28690	AT1G75670.1	AT1G75670.2
28689	AT5G30495.1	AT5G30495.2
28688	AT5G49210.1	AT5G49210.2
28687	AT5G49510.1	AT5G49510.2
28686	AT1G33120.1	AT1G33140.1
28685	AT2G35010.1	AT2G35010.2
28684	AT2G44820.1	AT2G44820.2
28683	AT1G61150.3	AT1G61150.7
28682	AT1G48830.1	AT1G48830.2
28681	AT1G73770.1	AT1G73770.2
28680	AT3G02560.1	AT3G02560.2
28679	AT4G25690.1	AT4G25690.2
28678	AT2G38130.1	AT2G38130.2
28677	AT4G00335.1	AT4G00335.2
28676	AT1G05870.1	AT1G05870.2
28675	AT3G07510.1	AT3G07510.2
28674	AT4G20380.2	AT4G20380.7
28673	AT3G56830.2	AT3G56830.3
28672	AT1G23860.1	AT1G23860.2
28671	AT2G34860.1	AT2G34860.2
28670	AT1G70790.1	AT1G70790.2
28669	AT2G07725.1	ATMG00210.1
28668	AT5G13220.2	AT5G13220.3
28667	AT5G50610.1	AT5G50710.1
28666	AT4G04190.1	AT4G04190.2
28665	AT5G36710.1	AT5G36800.1
28664	AT3G07200.1	AT3G07200.2
28663	AT1G63030.1	AT1G63030.2
28662	AT4G30410.1	AT4G30410.2
28661	AT1G10522.1	AT1G10522.2
28660	AT1G15790.1	AT1G15790.2
28659	AT3G03010.1	AT3G03010.2
28658	AT4G19003.1	AT4G19003.2
28657	AT1G01370.1	AT1G01370.2
28656	AT3G51880.1	AT3G51880.3
28655	AT5G04830.1	AT5G04830.2
28654	AT1G01490.1	AT1G01490.2
28653	AT2G42610.1	AT2G42610.2
28652	AT5G36734.1	AT5G36830.1
28651	AT5G45350.1	AT5G45350.2
28650	AT1G13390.1	AT1G13390.2
28649	AT1G71310.1	AT1G71310.2
28648	AT1G78780.1	AT1G78780.3
28647	AT3G56070.1	AT3G56070.2
28646	AT4G16710.1	AT4G16710.2
28645	AT4G22820.1	AT4G22820.2
28644	AT5G67390.1	AT5G67390.2
28643	AT4G12040.1	AT4G12040.2
28642	AT1G15380.1	AT1G15380.2
28641	AT1G53160.1	AT1G53160.2
28640	AT1G60430.1	AT1G60430.2
28639	AT2G46820.1	AT2G46820.2
28638	AT1G51200.1	AT1G51200.2
28637	AT1G78040.1	AT1G78040.2
28636	AT1G18210.1	AT1G18210.2
28635	AT3G08890.1	AT3G08890.2
28634	AT1G51160.1	AT1G51160.2
28633	AT1G52690.1	AT1G52690.2
28632	AT3G15660.1	AT3G15660.2
28631	AT1G12440.1	AT1G12440.2
28630	AT2G11910.1	AT2G11910.2
28629	AT2G36680.3	AT2G36680.4
28628	AT5G03500.1	AT5G03500.2
28627	AT2G25770.1	AT2G25770.2
28626	AT3G19790.1	AT3G19790.2
28625	AT5G16450.1	AT5G16450.2
28624	AT5G47710.1	AT5G47710.2
28623	AT1G72510.1	AT1G72510.2
28622	AT4G10920.1	AT4G10920.2
28621	AT1G09590.1	AT1G09690.1
28620	AT1G57660.1	AT1G57860.1
28619	AT1G80860.1	AT1G80860.2
28618	AT2G26580.1	AT2G26580.2
28617	AT1G30475.2	AT1G30475.3
28616	AT2G04240.1	AT2G04240.2
28615	AT2G07719.1	ATMG00610.1
28614	AT1G23360.2	AT1G23360.3
28613	AT1G15220.1	AT1G15220.2
28612	AT2G44860.1	AT2G44860.2
28611	AT3G04640.1	AT3G04640.2
28610	AT5G23090.1	AT5G23090.2
28609	AT2G07707.1	ATMG00480.1
28608	AT5G25760.1	AT5G25760.2
28607	AT5G06280.1	AT5G06280.3
28606	AT5G60430.1	AT5G60430.2
28605	ATCG00900.1	ATCG01240.1
28604	AT1G15350.1	AT1G15350.2
28603	AT3G55280.1	AT3G55280.2
28602	AT1G08830.1	AT1G08830.2
28601	AT1G14400.1	AT1G14400.2
28600	AT1G79975.1	AT1G79975.2
28599	AT3G62650.1	AT3G62650.2
28598	AT1G66410.1	AT5G37780.1
28597	AT1G64230.1	AT1G64230.2
28596	AT2G07696.1	ATMG01270.1
28595	AT3G22480.1	AT3G22480.2
28594	AT3G49270.1	AT3G49270.2
28593	AT5G41700.1	AT5G41700.2
28592	AT5G53300.1	AT5G53300.2
28591	AT5G56150.1	AT5G56150.2
28590	AT5G35680.1	AT5G35680.2
28589	AT5G49410.1	AT5G49410.2
28588	AT1G15930.1	AT1G15930.2
28587	AT1G16810.1	AT1G16810.2
28586	AT4G29410.1	AT4G29410.2
28585	AT1G27290.1	AT1G27290.2
28584	AT2G07708.1	ATMG00500.1
28583	AT2G38880.1	AT2G38880.5
28582	AT3G57930.1	AT3G57930.2
28581	AT2G05220.1	AT2G05220.2
28580	AT3G08710.1	AT3G08710.2
28579	AT3G49420.1	AT5G01430.1
28578	AT1G10590.1	AT1G10590.2
28577	AT2G32650.1	AT2G32650.2
28576	ATMG00170.1	ATMG00620.1
28575	AT2G17560.1	AT2G17560.2
28574	AT2G07691.1	ATMG01310.1
28573	AT2G07692.1	ATMG01300.1
28572	AT3G23830.1	AT3G23830.2
28571	AT3G62880.1	AT3G62880.2
28570	AT4G08240.1	AT4G08240.2
28569	AT1G05785.1	AT1G05785.2
28568	AT4G31720.1	AT4G31720.2
28567	AT5G42850.1	AT5G42850.2
28566	AT2G30570.1	AT2G30570.2
28565	AT5G46430.1	AT5G46430.2
28564	AT1G28330.2	AT1G28330.3
28563	AT1G67350.1	AT1G67350.2
28562	AT5G47630.1	AT5G47630.2
28561	AT5G64816.1	AT5G64816.2
28560	AT4G12510.1	AT4G12520.1
28559	AT2G36170.1	AT3G52590.1
28558	AT3G14080.1	AT3G14080.2
28557	AT4G00165.1	AT4G00165.2
28556	AT2G41780.1	AT2G41780.2
28555	AT1G31170.1	AT1G31170.2
28554	AT2G07675.1	ATMG00980.1
28553	AT2G26500.1	AT2G26500.2
28552	AT3G07760.1	AT3G07760.2
28551	AT5G15460.1	AT5G15460.2
28550	AT3G55170.1	AT3G55170.2
28549	AT1G77350.1	AT1G77350.2
28548	AT2G07713.1	ATMG00540.1
28547	AT2G14045.1	AT2G14045.2
28546	AT2G19680.1	AT2G19680.2
28545	AT2G29540.1	AT2G29540.2
28544	AT2G45170.1	AT2G45170.2
28543	AT3G02180.1	AT3G02180.2
28542	AT4G04620.1	AT4G04620.2
28541	AT4G26210.1	AT4G26210.2
28540	AT2G43640.1	AT2G43640.2
28539	AT4G16520.1	AT4G16520.2
28538	AT5G36661.1	AT5G36738.1
28537	AT5G36662.1	AT5G36739.1
28536	AT5G15190.1	AT5G15190.2
28535	AT5G50565.1	AT5G50665.1
28534	AT5G58005.1	AT5G58005.2
28533	AT3G30385.1	AT3G30387.1
28532	AT4G18580.1	AT4G18580.2
28531	AT5G36310.1	AT5G36340.1
28530	AT3G53980.1	AT3G53980.2
28529	AT2G37600.1	AT2G37600.2
28528	AT4G00810.1	AT4G00810.2
28527	AT5G47700.1	AT5G47700.2
28526	AT5G50540.1	AT5G50645.1
28525	AT5G61880.1	AT5G61880.2
28524	AT5G54940.1	AT5G54940.2
28523	AT1G27380.1	AT1G27380.2
28522	AT3G44590.1	AT3G44590.2
28521	AT5G09270.1	AT5G09270.2
28520	AT1G69230.1	AT1G69230.2
28519	AT3G01390.1	AT3G01390.2
28518	AT5G20090.1	AT5G20090.2
28517	AT2G07776.2	ATMG00530.1
28516	AT3G52630.1	AT3G52630.2
28515	AT4G09840.1	AT4G09840.2
28514	AT4G24440.1	AT4G24440.2
28513	AT5G18800.1	AT5G18800.2
28512	AT5G52547.1	AT5G52547.2
28511	AT3G23390.1	AT4G14320.1
28510	AT5G47455.2	AT5G47455.5
28509	AT5G20180.1	AT5G20180.2
28508	AT3G60990.1	AT5G48190.1
28507	AT2G15000.4	AT2G15000.5
28506	AT2G04790.3	AT2G04790.4
28505	AT4G09220.1	AT4G09270.1
28504	AT5G47455.1	AT5G47455.6
28503	AT1G70895.1	AT1G70895.2
28502	AT2G03870.1	AT2G03870.2
28501	AT5G25570.1	AT5G25570.2
28500	AT1G65700.1	AT1G65700.2
28499	AT1G66590.1	AT1G69750.1
28498	AT3G63420.1	AT3G63420.2
28497	AT5G03440.1	AT5G03440.2
28496	AT2G15000.2	AT2G15000.3
28495	AT1G47820.1	AT1G47820.2
28494	ATCG00840.1	ATCG01300.1
28493	AT2G22425.1	AT2G22425.2
28492	AT1G27695.1	AT1G27695.2
28491	AT2G43810.1	AT2G43810.2
28490	AT2G39725.1	AT2G39725.2
28489	AT2G05185.1	AT5G22608.1
28488	AT1G34840.1	AT1G34850.1
28487	AT5G36720.1	AT5G36805.1
28486	AT3G62400.1	AT3G62400.2
28485	AT2G07671.1	ATMG01080.1
28484	AT4G28085.1	AT4G28085.2
28483	AT5G49015.1	AT5G49015.2
28482	AT1G01170.1	AT1G01170.2
28481	AT2G29530.1	AT2G29530.2
28480	AT3G53890.1	AT3G53890.2
28479	AT3G60540.1	AT3G60540.2
28478	AT4G21192.1	AT4G21192.2
28477	AT5G22210.1	AT5G22210.2
28476	AT2G04800.1	AT2G04800.2
28475	ATCG00870.1	ATCG01270.1
28474	AT1G64750.1	AT1G64750.2
28473	AT4G01915.1	AT4G01915.2
28472	AT4G26710.1	AT4G26710.2
28471	AT2G43460.1	AT3G59540.1
28470	AT4G24920.1	AT5G50460.1
28469	AT5G22875.1	AT5G22875.2
28468	AT1G27330.1	AT1G27350.1
28467	AT3G03020.1	AT3G03020.2
28466	AT5G50560.1	AT5G50660.1
28465	AT3G10090.1	AT5G03850.1
28464	AT5G60400.1	AT5G60400.2
28463	AT5G36722.1	AT5G36810.1
28462	AT3G06320.1	AT5G18790.1
28461	AT1G06515.1	AT1G06515.2
28460	AT3G46430.1	AT5G59613.1
28459	AT1G47690.1	AT1G47700.1
28458	AT4G27415.1	AT4G27415.2
28457	ATMG01410.1
28456	ATMG01400.1
28455	ATMG01370.1
28454	ATMG01360.1
28453	ATMG01350.1
28452	ATMG01330.1
28451	ATMG01290.1
28450	ATMG01280.1
28449	ATMG01260.1
28448	ATMG01250.1
28447	ATMG01240.1
28446	ATMG01230.1
28445	ATMG01220.1
28444	ATMG01210.1
28443	ATMG01200.1
28442	ATMG01190.1
28441	ATMG01180.1
28440	ATMG01170.1
28439	ATMG01130.1
28438	ATMG01110.1
28437	ATMG01100.1
28436	ATMG01090.1
28435	ATMG01060.1
28434	ATMG01050.1
28433	ATMG01040.1
28432	ATMG01030.1
28431	ATMG01020.1
28430	ATMG01010.1
28429	ATMG01000.1
28428	ATMG00990.1
28427	ATMG00970.1
28426	ATMG00960.1
28425	ATMG00940.1
28424	ATMG00920.1
28423	ATMG00910.1
28422	ATMG00890.1
28421	ATMG00880.1
28420	ATMG00870.1
28419	ATMG00860.1
28418	ATMG00850.1
28417	ATMG00840.1
28416	ATMG00830.1
28415	ATMG00820.1
28414	ATMG00810.1
28413	ATMG00770.1
28412	ATMG00760.1
28411	ATMG00750.1
28410	ATMG00740.1
28409	ATMG00720.1
28408	ATMG00710.1
28407	ATMG00690.1
28406	ATMG00680.1
28405	ATMG00670.1
28404	ATMG00660.1
28403	ATMG00650.1
28402	ATMG00640.1
28401	ATMG00630.1
28400	ATMG00600.1
28399	ATMG00580.1
28398	ATMG00570.1
28397	ATMG00560.1
28396	ATMG00550.1
28395	ATMG00520.1
28394	ATMG00510.1
28393	ATMG00490.1
28392	ATMG00470.1
28391	ATMG00450.1
28390	ATMG00400.1
28389	ATMG00370.1
28388	ATMG00320.1
28387	ATMG00310.1
28386	ATMG00300.1
28385	ATMG00280.1
28384	ATMG00270.1
28383	ATMG00260.1
28382	ATMG00240.1
28381	ATMG00200.1
28380	ATMG00180.1
28379	ATMG00160.1
28378	ATMG00150.1
28377	ATMG00140.1
28376	ATMG00130.1
28375	ATMG00120.1
28374	ATMG00110.1
28373	ATMG00090.1
28372	ATMG00080.1
28371	ATMG00070.1
28370	ATMG00050.1
28369	ATMG00040.1
28368	ATMG00030.1
28367	ATMG00010.1
28366	ATCG01130.1
28365	ATCG01120.1
28364	ATCG01110.1
28363	ATCG01100.1
28362	ATCG01090.1
28361	ATCG01080.1
28360	ATCG01070.1
28359	ATCG01060.1
28358	ATCG01050.1
28357	ATCG01040.1
28356	ATCG01020.1
28355	ATCG01010.1
28354	ATCG01000.1
28353	ATCG00820.1
28352	ATCG00810.1
28351	ATCG00800.1
28350	ATCG00790.1
28349	ATCG00780.1
28348	ATCG00770.1
28347	ATCG00760.1
28346	ATCG00750.1
28345	ATCG00740.1
28344	ATCG00730.1
28343	ATCG00720.1
28342	ATCG00710.1
28341	ATCG00700.1
28340	ATCG00690.1
28339	ATCG00680.1
28338	ATCG00670.1
28337	ATCG00660.1
28336	ATCG00650.1
28335	ATCG00640.1
28334	ATCG00630.1
28333	ATCG00600.1
28332	ATCG00590.1
28331	ATCG00580.1
28330	ATCG00570.1
28329	ATCG00560.1
28328	ATCG00550.1
28327	ATCG00540.1
28326	ATCG00530.1
28325	ATCG00520.1
28324	ATCG00510.1
28323	ATCG00500.1
28322	ATCG00490.1
28321	ATCG00480.1
28320	ATCG00470.1
28319	ATCG00440.1
28318	ATCG00430.1
28317	ATCG00420.1
28316	ATCG00380.1
28315	ATCG00360.1
28314	ATCG00350.1
28313	ATCG00340.1
28312	ATCG00330.1
28311	ATCG00300.1
28310	ATCG00280.1
28309	ATCG00270.1
28308	ATCG00220.1
28307	ATCG00210.1
28306	ATCG00190.1
28305	ATCG00180.1
28304	ATCG00170.1
28303	ATCG00160.1
28302	ATCG00150.1
28301	ATCG00140.1
28300	ATCG00130.1
28299	ATCG00120.1
28298	ATCG00080.1
28297	ATCG00070.1
28296	ATCG00050.1
28295	ATCG00040.1
28294	ATCG00020.1
28293	AT5G67640.1
28292	AT5G67630.1
28291	AT5G67620.1
28290	AT5G67610.2
28289	AT5G67610.1
28288	AT5G67600.1
28287	AT5G67590.1
28286	AT5G67570.1
28285	AT5G67560.1
28284	AT5G67550.1
28283	AT5G67540.2
28282	AT5G67540.1
28281	AT5G67530.1
28280	AT5G67520.1
28279	AT5G67510.1
28278	AT5G67500.1
28277	AT5G67490.1
28276	AT5G67480.2
28275	AT5G67480.1
28274	AT5G67470.1
28273	AT5G67460.1
28272	AT5G67450.1
28271	AT5G67440.1
28270	AT5G67430.1
28269	AT5G67420.1
28268	AT5G67411.1
28267	AT5G67410.1
28266	AT5G67400.1
28265	AT5G67385.1
28264	AT5G67380.2
28263	AT5G67380.1
28262	AT5G67370.1
28261	AT5G67360.1
28260	AT5G67350.1
28259	AT5G67340.1
28258	AT5G67330.1
28257	AT5G67320.1
28256	AT5G67310.1
28255	AT5G67300.1
28254	AT5G67290.1
28253	AT5G67280.1
28252	AT5G67270.1
28251	AT5G67260.1
28250	AT5G67250.1
28249	AT5G67245.1
28248	AT5G67240.1
28247	AT5G67230.1
28246	AT5G67220.1
28245	AT5G67210.1
28244	AT5G67200.1
28243	AT5G67190.1
28242	AT5G67180.1
28241	AT5G67170.2
28240	AT5G67170.1
28239	AT5G67160.1
28238	AT5G67150.1
28237	AT5G67140.1
28236	AT5G67130.1
28235	AT5G67120.1
28234	AT5G67110.3
28233	AT5G67110.2
28232	AT5G67110.1
28231	AT5G67100.1
28230	AT5G67090.1
28229	AT5G67080.1
28228	AT5G67070.1
28227	AT5G67060.1
28226	AT5G67050.1
28225	AT5G67040.1
28224	AT5G67030.2
28223	AT5G67030.1
28222	AT5G67020.1
28221	AT5G67010.1
28220	AT5G67000.1
28219	AT5G66990.1
28218	AT5G66985.1
28217	AT5G66980.1
28216	AT5G66970.1
28215	AT5G66960.1
28214	AT5G66950.1
28213	AT5G66940.1
28212	AT5G66930.2
28211	AT5G66930.1
28210	AT5G66920.1
28209	AT5G66910.1
28208	AT5G66900.1
28207	AT5G66890.1
28206	AT5G66880.1
28205	AT5G66870.1
28204	AT5G66860.1
28203	AT5G66850.1
28202	AT5G66840.1
28201	AT5G66830.1
28200	AT5G66820.1
28199	AT5G66815.1
28198	AT5G66810.1
28197	AT5G66800.1
28196	AT5G66790.1
28195	AT5G66780.1
28194	AT5G66770.1
28193	AT5G66760.1
28192	AT5G66750.1
28191	AT5G66740.1
28190	AT5G66730.1
28189	AT5G66720.2
28188	AT5G66720.1
28187	AT5G66710.1
28186	AT5G66700.1
28185	AT5G66690.1
28184	AT5G66680.1
28183	AT5G66675.1
28182	AT5G66660.1
28181	AT5G66658.1
28180	AT5G66650.1
28179	AT5G66640.1
28178	AT5G66630.1
28177	AT5G66620.1
28176	AT5G66610.1
28175	AT5G66600.1
28174	AT5G66590.1
28173	AT5G66580.1
28172	AT5G66570.1
28171	AT5G66560.1
28170	AT5G66550.1
28169	AT5G66540.1
28168	AT5G66530.1
28167	AT5G66520.1
28166	AT5G66510.2
28165	AT5G66510.1
28164	AT5G66500.1
28163	AT5G66490.1
28162	AT5G66480.1
28161	AT5G66470.1
28160	AT5G66460.1
28159	AT5G66450.2
28158	AT5G66450.1
28157	AT5G66440.1
28156	AT5G66430.1
28155	AT5G66420.2
28154	AT5G66420.1
28153	AT5G66410.1
28152	AT5G66400.2
28151	AT5G66400.1
28150	AT5G66390.1
28149	AT5G66380.1
28148	AT5G66370.1
28147	AT5G66360.2
28146	AT5G66360.1
28145	AT5G66350.1
28144	AT5G66340.1
28143	AT5G66330.1
28142	AT5G66310.1
28141	AT5G66300.1
28140	AT5G66290.1
28139	AT5G66280.1
28138	AT5G66270.1
28137	AT5G66260.1
28136	AT5G66240.2
28135	AT5G66240.1
28134	AT5G66230.1
28133	AT5G66220.1
28132	AT5G66210.3
28131	AT5G66200.1
28130	AT5G66190.2
28129	AT5G66190.1
28128	AT5G66180.3
28127	AT5G66180.2
28126	AT5G66180.1
28125	AT5G66170.2
28124	AT5G66170.1
28123	AT5G66160.2
28122	AT5G66160.1
28121	AT5G66150.1
28120	AT5G66140.1
28119	AT5G66130.1
28118	AT5G66120.2
28117	AT5G66120.1
28116	AT5G66110.1
28115	AT5G66100.1
28114	AT5G66090.1
28113	AT5G66080.1
28112	AT5G66070.2
28111	AT5G66070.1
28110	AT5G66060.1
28109	AT5G66055.2
28108	AT5G66055.1
28107	AT5G66052.1
28106	AT5G66050.2
28105	AT5G66050.1
28104	AT5G66040.2
28103	AT5G66040.1
28102	AT5G66030.2
28101	AT5G66030.1
28100	AT5G66020.1
28099	AT5G66010.1
28098	AT5G66005.3
28097	AT5G66005.2
28096	AT5G66005.1
28095	AT5G66000.1
28094	AT5G65990.1
28093	AT5G65980.1
28092	AT5G65970.1
28091	AT5G65960.1
28090	AT5G65950.1
28089	AT5G65940.3
28088	AT5G65940.2
28087	AT5G65940.1
28086	AT5G65930.2
28085	AT5G65930.1
28084	AT5G65925.1
28083	AT5G65920.1
28082	AT5G65910.1
28081	AT5G65900.1
28080	AT5G65890.2
28079	AT5G65890.1
28078	AT5G65880.1
28077	AT5G65870.1
28076	AT5G65860.2
28075	AT5G65860.1
28074	AT5G65850.1
28073	AT5G65840.1
28072	AT5G65830.1
28071	AT5G65820.1
28070	AT5G65810.1
28069	AT5G65800.1
28068	AT5G65790.1
28067	AT5G65780.1
28066	AT5G65770.1
28065	AT5G65760.1
28064	AT5G65750.1
28063	AT5G65740.2
28062	AT5G65730.1
28061	AT5G65720.2
28060	AT5G65720.1
28059	AT5G65710.1
28058	AT5G65700.1
28057	AT5G65690.1
28056	AT5G65687.1
28055	AT5G65685.1
28054	AT5G65683.1
28053	AT5G65670.2
28052	AT5G65670.1
28051	AT5G65660.1
28050	AT5G65650.1
28049	AT5G65640.2
28048	AT5G65640.1
28047	AT5G65630.1
28046	AT5G65620.1
28045	AT5G65610.1
28044	AT5G65600.1
28043	AT5G65590.1
28042	AT5G65580.1
28041	AT5G65570.1
28040	AT5G65560.1
28039	AT5G65550.1
28038	AT5G65540.1
28037	AT5G65530.1
28036	AT5G65520.1
28035	AT5G65510.1
28034	AT5G65500.1
28033	AT5G65495.1
28032	AT5G65490.1
28031	AT5G65480.1
28030	AT5G65470.1
28029	AT5G65460.1
28028	AT5G65450.1
28027	AT5G65440.1
28026	AT5G65430.2
28025	AT5G65430.1
28024	AT5G65420.1
28023	AT5G65410.1
28022	AT5G65400.1
28021	AT5G65390.1
28020	AT5G65380.1
28019	AT5G65370.1
28018	AT5G65350.1
28017	AT5G65340.1
28016	AT5G65330.1
28015	AT5G65320.1
28014	AT5G65310.2
28013	AT5G65310.1
28012	AT5G65300.1
28011	AT5G65290.2
28010	AT5G65290.1
28009	AT5G65280.1
28008	AT5G65270.1
28007	AT5G65260.1
28006	AT5G65250.1
28005	AT5G65240.1
28004	AT5G65230.1
28003	AT5G65220.1
28002	AT5G65210.6
28001	AT5G65207.1
28000	AT5G65205.1
27999	AT5G65200.1
27998	AT5G65180.2
27997	AT5G65180.1
27996	AT5G65170.1
27995	AT5G65165.1
[truncated: 27,994 more rows]
