# Supplementary material for: Whole proteome identification of plant candidate G-protein coupled receptors in Arabidopsis, rice, and poplar: computational prediction and in-vivo protein coupling
Source: Genome Biol. 2008 Jul 31;9(7):R120. doi: 10.1186/gb-2008-9-7-r120 (PMC2530877; doi:10.1186/gb-2008-9-7-r120)
Supplement: Additional data file 13 — Also listed are Oryza protein sequence identifiers, including splice variant identifiers, used in this study [file gb-2008-9-7-r120-S13.xls]

## Sheet: RiceClust
Additional Data File 13
Identified protein redundancies in the Oryza sativa proteome (version 5).
There are 60,376 protein clusters with 58,464 of the clusters only containing one protein sequence.
The nrProtID column gives the numerical identifier we assigned to identify each protein cluster.
Redundant protein sequences found within each cluster are listed horizontally.
nrProtID	Cluster proteins
60376	Os01g61920.1	Os02g45940.1	Os03g02780.1	Os04g49420.1	Os05g38740.1	Os05g39050.1	Os07g36500.1	Os09g26340.1	Os09g38020.1	Os10g39410.1
60375	Os03g48600.2	Os03g48600.3	Os03g48600.4	Os03g48600.5	Os03g48600.6	Os03g48600.7	Os03g48600.8
60374	Os09g23899.1	Os09g23908.1	Os09g23939.1	Os09g23948.1	Os09g23957.1	Os09g23966.1	Os09g24140.1
60373	Os09g23999.1	Os09g24008.1	Os09g24029.1	Os09g24038.1	Os09g24110.1	Os09g24120.1	Os09g24159.1
60372	Os07g26740.1	Os07g33870.1	Os07g33880.1	Os07g33898.1	Os07g33921.1	Os07g33979.1	Os07g33997.1
60371	Os08g11220.1	Os08g11220.2	Os08g11220.3	Os08g11220.4	Os08g11720.1	Os08g11720.2	Os08g11720.3
60370	Os03g25210.1	Os04g26060.1	Os07g34210.1	Os08g33500.1	Os09g21570.1	Os12g31140.1
60369	Os12g39420.1	Os12g39420.2	Os12g39420.3	Os12g39420.4	Os12g39420.5	Os12g39420.6
60368	Os03g05390.5	Os03g05390.6	Os03g05390.7	Os03g05390.8	Os03g05390.9	Os03g05390.10
60367	Os01g61720.1	Os01g61720.2	Os01g61720.3	Os01g61720.4	Os01g61720.5	Os01g61720.6
60366	Os05g04630.1	Os05g04630.2	Os05g04630.3	Os05g04630.4	Os05g04630.5	Os05g04630.6
60365	Os02g33470.1	Os06g21489.1	Os06g21516.1	Os06g36870.1	Os09g18440.1	Os11g19864.1
60364	Os12g16350.3	Os12g16350.4	Os12g16350.5	Os12g16350.6	Os12g16350.7	Os12g16350.8
60363	Os01g64640.1	Os04g34240.1	Os05g36280.1	Os06g06460.1	Os06g06510.1	Os11g05730.1
60362	Os02g55649.1	Os02g55658.1	Os02g55698.1	Os02g55738.1	Os02g55747.1	Os02g55756.1
60361	Os01g30962.1	Os01g31740.1	Os05g21220.1	Os06g11350.1	Os06g28010.1	Os08g20140.1
60360	Os01g62730.1	Os02g30760.1	Os04g09820.1	Os05g29829.1	Os06g28110.1	Os09g03050.1
60359	Os04g41100.1	Os04g41100.2	Os04g41100.3	Os04g41100.4	Os04g41100.5
60358	Os03g63770.1	Os03g63770.2	Os03g63770.3	Os03g63770.4	Os03g63770.5
60357	Os05g07070.2	Os05g07070.3	Os05g07070.4	Os05g07070.5	Os05g07070.6
60356	Os06g49010.1	Os06g49010.2	Os06g49010.3	Os06g49010.4	Os06g49010.5
60355	Os02g33480.1	Os06g21498.1	Os06g21507.1	Os06g36859.1	Os09g18430.1
60354	Os04g44530.1	Os04g44530.2	Os04g44530.3	Os04g44530.4	Os04g44530.5
60353	Os10g31040.1	Os10g31040.2	Os10g31040.3	Os10g31040.4	Os10g31040.5
60352	Os11g06390.1	Os11g06390.2	Os11g06390.3	Os11g06390.4	Os11g06390.5
60351	Os04g31120.1	Os04g31120.2	Os04g31120.3	Os04g31120.4	Os04g31120.5
60350	Os03g01360.1	Os03g01360.2	Os03g01360.3	Os03g01360.4	Os03g01360.5
60349	Os06g06160.1	Os06g06160.2	Os06g06160.3	Os06g06160.4	Os06g06160.5
60348	Os02g17940.1	Os02g17940.2	Os02g17940.3	Os02g17940.4	Os02g17940.5
60347	Os10g40030.1	Os10g40030.2	Os10g40030.3	Os10g40030.4	Os10g40030.5
60346	Os02g35347.1	Os02g35365.1	Os02g35383.1	Os02g35401.1	Os02g35429.1
60345	Os01g52110.1	Os01g52110.2	Os01g52110.3	Os01g52110.4	Os01g52110.5
60344	Os04g38870.1	Os04g38870.2	Os04g38870.3	Os04g38870.4	Os04g38870.5
60343	Os02g35338.1	Os02g35356.1	Os02g35374.1	Os02g35392.1	Os02g35420.1
60342	Os11g15040.1	Os11g15040.2	Os11g15040.3	Os11g15040.4	Os11g15040.5
60341	Os01g34620.1	Os01g34620.2	Os01g34620.3	Os01g34620.4	Os01g34620.5
60340	Os04g52354.1	Os04g52354.2	Os04g52354.3	Os07g37770.1	Os07g37780.1
60339	Os02g42070.1	Os02g42090.1	Os08g04939.1	Os08g04959.1	Os09g28090.1
60338	Os01g14690.1	Os01g14690.2	Os01g14690.3	Os01g14690.4	Os01g14690.5
60337	Os05g41550.1	Os05g41550.2	Os05g41550.3	Os05g41550.4	Os05g41550.5
60336	Os03g21680.1	Os03g21680.2	Os03g21680.3	Os03g21680.4
60335	Os05g01240.1	Os05g01240.2	Os05g01240.3	Os05g01240.4
60334	Os05g40270.1	Os05g40270.2	Os05g40270.3	Os05g40270.4
60333	Os08g44860.2	Os08g44860.3	Os08g44860.4	Os08g44860.5
60332	Os12g18729.2	Os12g18729.3	Os12g18729.4	Os12g18729.5
60331	Os07g04700.2	Os07g04700.3	Os07g04700.4	Os07g04700.5
60330	Os06g09450.1	Os06g09450.2	Os06g09450.3	Os06g09450.4
60329	Os05g30750.1	Os05g30750.2	Os05g30750.3	Os05g30750.4
60328	Os04g37920.2	Os04g37920.3	Os04g37920.4	Os04g37920.5
60327	Os02g39010.1	Os02g39010.2	Os02g39010.3	Os02g39010.4
60326	Os10g22980.1	Os10g22980.2	Os10g22980.3	Os10g22980.4
60325	Os02g57290.1	Os02g57290.2	Os02g57290.3	Os02g57290.4
60324	Os06g23290.1	Os06g23290.2	Os06g23290.3	Os06g23290.4
60323	Os03g05390.1	Os03g05390.2	Os03g05390.3	Os03g05390.4
60322	Os02g47420.1	Os02g47420.2	Os02g47420.3	Os02g47420.4
60321	Os10g39620.3	Os10g39620.4	Os10g39620.5	Os10g39620.6
60320	Os09g27660.4	Os09g27660.5	Os09g27660.6	Os09g27660.7
60319	Os03g08010.1	Os03g08020.1	Os03g08050.1	Os03g08050.2
60318	Os12g19530.1	Os12g19530.2	Os12g19530.3	Os12g19530.4
60317	Os12g18650.4	Os12g18650.5	Os12g18650.6	Os12g18650.7
60316	Os01g16414.1	Os01g16414.2	Os01g16414.3	Os01g16414.4
60315	Os01g64030.1	Os01g64030.2	Os01g64030.3	Os01g64030.4
60314	Os02g49230.1	Os02g49230.2	Os02g49230.3	Os02g49230.4
60313	Os04g42090.1	Os04g42090.2	Os04g42090.3	Os04g42090.4
60312	Os01g48300.1	Os01g48300.2	Os01g48300.3	Os01g48300.4
60311	Os04g56290.1	Os04g56290.2	Os04g56290.3	Os04g56290.4
60310	Os01g53880.2	Os01g53880.3	Os01g53880.4	Os01g53880.5
60309	Os03g20310.1	Os03g20310.2	Os03g20310.3	Os03g20310.4
60308	Os02g10480.1	Os02g10480.2	Os02g10480.3	Os02g10480.5
60307	Os01g72670.1	Os01g72670.2	Os01g72670.3	Os01g72670.4
60306	Os05g01970.1	Os05g01970.2	Os05g01970.3	Os05g01970.4
60305	Os05g51420.2	Os05g51420.3	Os05g51420.4	Os05g51420.5
60304	Os01g61890.1	Os01g61890.2	Os01g61890.3	Os01g61890.4
60303	Os02g24080.1	Os02g24080.2	Os02g24080.3	Os02g24080.4
60302	Os12g13130.1	Os12g13130.2	Os12g13130.3	Os12g13130.4
60301	Os12g02690.1	Os12g02690.2	Os12g02690.3	Os12g02690.4
60300	Os03g61990.1	Os03g61990.2	Os03g61990.3	Os03g61990.4
60299	Os02g39720.3	Os02g39720.4	Os02g39720.5	Os02g39720.6
60298	Os03g05980.1	Os11g38949.1	Os11g38949.2	Os11g38949.3
60297	Os06g41010.1	Os06g41010.2	Os06g41010.3	Os06g41010.4
60296	Os07g30130.1	Os07g30130.2	Os07g30130.3	Os07g30130.4
60295	Os02g09670.1	Os02g09670.2	Os02g09670.3	Os02g09670.4
60294	Os02g02960.1	Os02g02960.2	Os02g02960.3	Os02g02960.4
60293	Os12g20390.1	Os12g20390.2	Os12g20390.3	Os12g20390.4
60292	Os01g60360.1	Os01g60410.1	Os01g60410.2	Os01g60410.3
60291	Os08g06280.3	Os08g06280.4	Os08g06280.5	Os08g06280.6
60290	Os09g04300.1	Os09g04300.2	Os09g04300.3	Os09g04300.4
60289	Os01g23520.1	Os05g05960.1	Os07g16920.1	Os10g18910.1
60288	Os07g47360.1	Os07g47360.2	Os07g47360.3
60287	Os01g36680.1	Os01g36960.1	Os07g32180.1
60286	Os02g05310.1	Os02g05310.2	Os02g05310.3
60285	Os01g08700.1	Os01g08700.2	Os01g08700.3
60284	Os08g06344.1	Os08g06344.2	Os08g06344.3
60283	Os08g07840.1	Os08g07840.2	Os08g07840.3
60282	Os04g43430.1	Os04g43430.2	Os04g43430.3
60281	Os05g45210.1	Os05g45210.2	Os05g45210.3
60280	Os04g23890.1	Os04g23890.2	Os04g23890.3
60279	Os04g14130.1	Os04g14130.2	Os04g14130.3
60278	Os01g18850.1	Os01g18850.2	Os01g18850.3
60277	Os03g11140.1	Os03g11140.2	Os03g11140.3
60276	Os10g39010.1	Os10g39010.2	Os10g39010.3
60275	Os08g21590.1	Os08g21590.2	Os08g21590.3
60274	Os04g53660.1	Os04g53660.2	Os04g53660.3
60273	Os01g70270.1	Os01g70270.2	Os01g70270.3
60272	Os02g33580.1	Os02g33580.2	Os02g33580.3
60271	Os03g19020.1	Os03g19020.2	Os03g19020.3
60270	Os02g07960.2	Os02g07960.3	Os02g07960.4
60269	Os08g35000.1	Os08g35000.2	Os08g35000.3
60268	Os03g53140.1	Os03g53140.2	Os03g53140.3
60267	Os06g51084.2	Os06g51084.3	Os06g51084.4
60266	Os03g50090.1	Os03g50090.2	Os03g50090.3
60265	Os02g30620.1	Os02g30620.2	Os02g30620.3
60264	Os12g05040.1	Os12g05040.2	Os12g05040.3
60263	Os06g12030.1	Os06g12030.2	Os06g12030.3
60262	Os06g36360.1	Os06g36360.2	Os06g36360.3
60261	Os09g36240.3	Os09g36240.4	Os09g36240.5
60260	Os03g12350.1	Os03g12350.2	Os03g12350.3
60259	Os07g11150.1	Os07g11150.2	Os07g11150.3
60258	Os03g17000.1	Os03g17000.2	Os03g17000.3
60257	Os08g38990.1	Os08g38990.2	Os08g38990.3
60256	Os11g03730.1	Os11g03730.2	Os11g03730.3
60255	Os02g15220.1	Os02g15220.2	Os02g15220.3
60254	Os02g41550.1	Os02g41550.2	Os02g41550.3
60253	Os01g37870.1	Os01g37870.2	Os01g37870.3
60252	Os11g45710.1	Os11g45710.2	Os11g45710.3
60251	Os10g32710.1	Os10g32710.2	Os10g32710.3
60250	Os03g31150.1	Os03g31150.2	Os03g31150.3
60249	Os03g53800.1	Os03g53800.2	Os03g53800.3
60248	Os05g48240.1	Os05g48240.2	Os05g48240.3
60247	Os06g04200.1	Os06g04200.2	Os06g04200.3
60246	Os07g22930.1	Os07g22930.2	Os07g22930.3
60245	Os03g49620.1	Os03g49620.2	Os03g49620.3
60244	Os04g40700.1	Os04g40700.2	Os04g40700.3
60243	Os02g41470.1	Os02g41470.2	Os02g41470.3
60242	Os11g14544.1	Os11g14544.2	Os11g14544.3
60241	Os01g04950.1	Os01g04950.2	Os01g04950.3
60240	Os03g45970.1	Os03g45970.2	Os03g45970.3
60239	Os02g08130.1	Os02g08130.2	Os02g08130.3
60238	Os01g68320.3	Os01g68320.4	Os01g68320.5
60237	Os10g22560.1	Os10g22560.2	Os10g22560.3
60236	Os03g22730.1	Os03g22730.2	Os03g22730.3
60235	Os09g34280.1	Os09g34280.2	Os09g34280.3
60234	Os01g56350.1	Os01g56350.2	Os01g56350.3
60233	Os11g36070.1	Os11g36070.2	Os11g36070.3
60232	Os08g44050.1	Os08g44050.2	Os08g44050.3
60231	Os12g22090.1	Os12g22090.2	Os12g22090.3
60230	Os03g03660.2	Os03g03660.3	Os03g03660.4
60229	Os09g36770.1	Os09g36770.2	Os09g36770.3
60228	Os01g54040.1	Os01g54040.2	Os01g54040.3
60227	Os03g47790.1	Os03g47790.2	Os03g47790.3
60226	Os12g18650.1	Os12g18650.2	Os12g18650.3
60225	Os07g03150.1	Os07g03150.2	Os07g03150.3
60224	Os03g55950.1	Os03g55950.2	Os03g55950.3
60223	Os01g44220.1	Os01g44220.2	Os01g44220.3
60222	Os04g54440.1	Os04g54440.2	Os04g54440.3
60221	Os11g05010.1	Os11g05010.2	Os11g05010.3
60220	Os05g49290.1	Os05g49290.2	Os05g49290.3
60219	Os03g08270.1	Os03g08270.2	Os03g08270.3
60218	Os09g29950.1	Os09g29950.2	Os09g29950.3
60217	Os05g45420.1	Os05g45420.2	Os05g45420.3
60216	Os03g19650.1	Os03g19650.2	Os03g19650.3
60215	Os01g07070.1	Os01g07070.2	Os01g07070.3
60214	Os04g45040.1	Os04g45040.2	Os04g45040.3
60213	Os08g36420.1	Os08g36420.2	Os08g36420.3
60212	Os10g41749.1	Os10g41749.2	Os10g41749.3
60211	Os08g04920.2	Os08g04920.3	Os08g04920.4
60210	Os08g15840.1	Os08g15840.2	Os08g15840.3
60209	Os09g26770.1	Os09g26770.2	Os09g26770.3
60208	Os05g03820.1	Os05g03820.2	Os05g03820.3
60207	Os01g09850.1	Os01g09850.2	Os01g09850.3
60206	Os02g39570.2	Os02g39570.3	Os02g39570.4
60205	Os09g17600.1	Os09g17600.2	Os09g17600.3
60204	Os11g46070.1	Os11g46070.2	Os11g46070.3
60203	Os03g43720.1	Os03g43720.2	Os03g43720.3
60202	Os12g25700.1	Os12g25700.2	Os12g25700.3
60201	Os03g23920.1	Os03g23920.2	Os03g23920.3
60200	Os06g50670.1	Os06g50742.1	Os06g50818.1
60199	Os09g17830.1	Os09g17830.2	Os09g17840.1
60198	Os07g39560.1	Os07g39560.2	Os07g39560.3
60197	Os03g16140.1	Os03g16140.2	Os03g16140.3
60196	Os09g16910.1	Os09g16910.2	Os09g16910.3
60195	Os05g05600.1	Os05g05600.2	Os05g05600.3
60194	Os07g48880.1	Os07g48880.2	Os07g48880.3
60193	Os08g42550.2	Os08g42550.3	Os08g42550.4
60192	Os05g48500.1	Os05g48500.2	Os05g48500.3
60191	Os08g01290.1	Os08g01290.2	Os08g01290.3
60190	Os05g26902.1	Os05g26914.1	Os05g26926.1
60189	Os05g34170.1	Os05g34170.2	Os05g34170.3
60188	Os04g42250.1	Os04g42250.2	Os04g42250.3
60187	Os02g07200.1	Os02g07200.2	Os02g07200.3
60186	Os02g10970.1	Os02g10970.2	Os02g10970.3
60185	Os01g57630.1	Os01g57630.2	Os01g57630.3
60184	Os01g60230.1	Os01g60230.2	Os01g60230.3
60183	Os03g07530.1	Os03g07530.2	Os03g07530.3
60182	Os06g49110.1	Os06g49110.2	Os06g49110.3
60181	Os01g55360.1	Os01g55360.2	Os01g55360.3
60180	Os05g11750.1	Os05g11750.2	Os05g11750.3
60179	Os08g42590.1	Os08g42590.2	Os08g42590.3
60178	Os07g05010.1	Os07g05010.2	Os07g05010.3
60177	Os06g49500.1	Os06g49500.2	Os06g49500.3
60176	Os03g58040.1	Os03g58040.2	Os03g58040.3
60175	Os09g04210.1	Os09g04210.2	Os09g04210.3
60174	Os05g48450.1	Os05g48450.2	Os05g48450.3
60173	Os01g14860.1	Os01g14860.2	Os01g14860.3
60172	Os05g08610.1	Os05g08610.2	Os05g08610.3
60171	Os03g27460.1	Os03g27460.2	Os03g27460.3
60170	Os04g47860.1	Os04g47860.2	Os04g47860.3
60169	Os07g23790.1	Os07g23790.2	Os07g23790.3
60168	Os03g19870.1	Os03g19870.2	Os03g19870.3
60167	Os09g26420.1	Os09g26420.2	Os09g26420.3
60166	Os01g22010.1	Os01g22010.2	Os01g22010.3
60165	Os05g33690.1	Os05g33690.2	Os05g33690.3
60164	Os02g55680.1	Os02g55720.1	Os02g55780.1
60163	Os01g58080.1	Os01g58080.2	Os01g58080.3
60162	Os01g73000.1	Os01g73000.2	Os01g73000.3
60161	Os11g14900.1	Os11g14900.2	Os11g14900.3
60160	Os08g04270.1	Os08g04270.2	Os08g04270.3
60159	Os02g02740.1	Os02g02740.2	Os02g02740.3
60158	Os01g61610.1	Os01g61610.2	Os01g61610.3
60157	Os12g38620.1	Os12g38620.2	Os12g38620.3
60156	Os03g44580.1	Os03g44580.2	Os03g44580.3
60155	Os04g58750.1	Os04g58750.2	Os04g58750.3
60154	Os10g28340.1	Os10g28340.2	Os10g28340.3
60153	Os10g40934.2	Os10g40934.3	Os10g40934.4
60152	Os03g40410.1	Os03g40410.2	Os03g40410.3
60151	Os02g04420.1	Os02g04420.2	Os02g04420.3
60150	Os04g47020.1	Os04g47020.2	Os04g47020.3
60149	Os06g07932.1	Os06g07932.2	Os06g08032.1
60148	Os01g63990.2	Os01g63990.3	Os01g63990.4
60147	Os02g22100.3	Os02g22100.4	Os02g22100.5
60146	Os08g42189.1	Os08g42189.2	Os08g42268.1
60145	Os02g44780.1	Os02g44780.2	Os02g44780.3
60144	Os10g02509.1	Os10g02509.2	Os10g02509.3
60143	Os05g51000.1	Os05g51000.2	Os05g51000.3
60142	Os09g33930.1	Os09g33930.2	Os09g33930.3
60141	Os08g42580.2	Os08g42580.3	Os08g42580.4
60140	Os06g06014.1	Os06g06014.2	Os06g06014.3
60139	Os01g28680.3	Os01g28680.4	Os01g28680.5
60138	Os02g40090.1	Os02g40090.2	Os02g40090.3
60137	Os08g19610.1	Os08g19610.2	Os08g19610.3
60136	Os02g52130.1	Os02g52130.2	Os02g52130.3
60135	Os07g10300.1	Os07g10300.2	Os07g10300.3
60134	Os01g25189.1	Os01g25189.2	Os01g25189.3
60133	Os03g16110.1	Os03g16110.2	Os03g16110.3
60132	Os01g05840.1	Os01g05840.2	Os01g05840.3
60131	Os07g47590.1	Os07g47590.2	Os07g47590.3
60130	Os07g10920.1	Os07g10920.2	Os07g10920.3
60129	Os03g62620.1	Os03g62620.2	Os03g62620.3
60128	Os02g04450.2	Os02g04450.3	Os02g04450.4
60127	Os01g55750.1	Os01g55750.2	Os01g55750.3
60126	Os05g23620.1	Os05g23620.2	Os05g23620.3
60125	Os05g48960.1	Os05g48960.2	Os05g48960.3
60124	Os01g52110.6	Os01g52110.7	Os01g52110.8
60123	Os02g43090.1	Os02g43090.2	Os02g43090.3
60122	Os12g41920.1	Os12g41920.2	Os12g41920.3
60121	Os07g16950.1	Os07g16950.2	Os07g16950.3
60120	Os09g31482.1	Os09g31482.2	Os09g31482.3
60119	Os02g03340.1	Os02g03340.2	Os02g03340.3
60118	Os02g42690.1	Os02g42690.2	Os02g42690.3
60117	Os01g03060.1	Os01g03060.2	Os01g03060.3
60116	Os03g41510.4	Os03g41510.5	Os03g41510.6
60115	Os08g30790.1	Os08g30790.2	Os08g30790.3
60114	Os05g38360.1	Os05g38360.2	Os05g38360.3
60113	Os08g02640.2	Os08g02640.3	Os08g02640.4
60112	Os11g02660.1	Os11g02660.2	Os11g02660.3
60111	Os02g57410.3	Os02g57410.4	Os02g57410.5
60110	Os11g13850.1	Os11g13850.2	Os11g13850.3
60109	Os02g03950.1	Os02g03950.2	Os02g03950.3
60108	Os12g10540.1	Os12g10540.2	Os12g10540.3
60107	Os01g03200.1	Os01g09206.1	Os02g16470.1
60106	Os01g66590.1	Os01g66590.2	Os01g66590.3
60105	Os03g22870.1	Os03g22870.2	Os03g22870.3
60104	Os06g41590.1	Os06g41590.2	Os06g41590.3
60103	Os07g42940.2	Os07g42940.3	Os07g42940.4
60102	Os02g36974.1	Os02g36974.2	Os02g36974.3
60101	Os01g49110.1	Os01g49110.2	Os01g49110.3
60100	Os03g50290.1	Os03g50290.2	Os03g50290.3
60099	Os03g48970.1	Os03g48970.2	Os03g48970.3
60098	Os01g07960.1	Os01g07960.2	Os01g07960.3
60097	Os05g41240.1	Os05g41240.2	Os05g41240.3
60096	Os02g21090.1	Os02g21090.2	Os02g21090.3
60095	Os05g37130.2	Os05g37130.3	Os05g37130.4
60094	Os01g64770.3	Os01g64770.4	Os01g64770.5
60093	Os07g15670.1	Os07g15670.2	Os07g15670.3
60092	Os02g36740.1	Os02g36740.2	Os02g36740.3
60091	Os01g64180.1	Os01g64180.2	Os01g64180.3
60090	Os07g47630.3	Os07g47630.4	Os07g47630.5
60089	Os10g32770.1	Os10g32770.2	Os10g32770.3
60088	Os02g51470.1	Os02g51470.2	Os02g51470.3
60087	Os03g56320.1	Os03g56320.2	Os03g56320.3
60086	Os12g05660.1	Os12g05660.2	Os12g05660.3
60085	Os05g01460.1	Os05g01460.2	Os05g01460.3
60084	Os06g08910.1	Os06g08910.2	Os06g08910.3
60083	Os08g45240.1	Os08g45240.2	Os08g45240.3
60082	Os11g38990.1	Os11g38990.2	Os11g38990.3
60081	Os05g46240.1	Os05g46240.2	Os05g46240.3
60080	Os08g04450.1	Os08g04450.2	Os08g04450.3
60079	Os06g45850.1	Os06g45850.2	Os06g45850.3
60078	Os03g01730.5	Os03g01730.6	Os04g02890.1
60077	Os01g56070.1	Os01g56070.2	Os01g56070.3
60076	Os02g07210.1	Os02g07210.2	Os02g07210.3
60075	Os03g25270.1	Os03g25270.2	Os03g25270.3
60074	Os01g39800.2	Os01g39800.3	Os01g39800.4
60073	Os09g02400.1	Os09g02400.2	Os09g02400.3
60072	Os03g08580.1	Os03g08580.2	Os03g08580.3
60071	Os02g44540.1	Os02g44540.2	Os02g44540.3
60070	Os04g58190.1	Os04g58190.2	Os04g58190.3
60069	Os03g52690.2	Os03g52690.3	Os03g52690.4
60068	Os06g43590.1	Os06g43590.2	Os06g43590.3
60067	Os07g29420.1	Os07g29420.2	Os07g29420.3
60066	Os07g06644.1	Os07g06644.2	Os07g06644.3
60065	Os05g02780.1	Os05g02780.2	Os05g02780.3
60064	Os03g12010.2	Os03g12010.3	Os03g12010.4
60063	Os07g33889.1	Os07g33932.1	Os07g33988.1
60062	Os06g08840.1	Os06g08840.2	Os06g08840.3
60061	Os07g33650.1	Os07g33650.2	Os07g33650.3
60060	Os01g59790.1	Os01g59790.2	Os01g59790.3
60059	Os03g59740.2	Os03g59740.3	Os03g59740.4
60058	Os12g41710.2	Os12g41710.3	Os12g41710.4
60057	Os04g56640.1	Os04g56640.2	Os04g56640.3
60056	Os12g19394.2	Os12g19394.4	Os12g19394.5
60055	Os05g23470.1	Os05g23470.2	Os05g23470.3
60054	Os07g03319.1	Os07g03409.1	Os07g03499.1
60053	Os12g04650.1	Os12g04650.2	Os12g04650.3
60052	Os02g12870.2	Os02g12870.3	Os02g12870.4
60051	Os02g52450.1	Os02g52450.2	Os02g52450.3
60050	Os06g50890.2	Os06g50890.3	Os06g50890.4
60049	Os12g40840.1	Os12g40840.2	Os12g40840.3
60048	Os03g57890.1	Os03g57890.2	Os03g57890.3
60047	Os06g51220.2	Os06g51220.3	Os06g51220.4
60046	Os05g28980.2	Os05g28980.3	Os05g28980.4
60045	Os03g58050.1	Os07g07709.1	Os07g07709.2
60044	Os04g42270.1	Os04g42270.2	Os04g42270.3
60043	Os02g33140.1	Os02g33140.2	Os04g33750.1
60042	Os03g16470.1	Os03g16470.2	Os03g16470.3
60041	Os05g26377.1	Os05g26386.1	Os05g26400.1
60040	Os01g16240.1	Os03g20370.1	Os07g48780.1
60039	Os07g03328.1	Os07g03418.1	Os07g03508.1
60038	Os08g27580.1	Os08g27580.2	Os08g27580.3
60037	Os01g63890.1	Os04g55290.1	Os04g55290.2
60036	Os05g18294.1	Os05g18294.2	Os05g18294.3
60035	Os01g47490.1	Os01g47490.2	Os01g47490.3
60034	Os01g37280.1	Os01g37280.2	Os01g37280.3
60033	Os02g56960.1	Os03g04590.1	Os10g32920.1
60032	Os03g27310.1	Os03g27310.2	Os06g04030.1
60031	Os08g42310.1	Os08g42310.2	Os08g42310.3
60030	Os06g31930.1	Os06g31960.1	Os06g32020.1
60029	Os09g34850.1	Os09g34850.2	Os09g34850.3
60028	Os02g15970.1	Os02g15970.2	Os02g15970.3
60027	Os08g14860.1	Os08g14860.2	Os08g14860.3
60026	Os03g46730.1	Os03g46730.2	Os03g46730.3
60025	Os02g55670.1	Os02g55770.1	Os02g55770.2
60024	Os02g55840.3	Os02g55840.4	Os02g55840.5
60023	Os04g29170.1	Os06g17180.1	Os08g20340.1
60022	Os01g33514.1	Os01g33514.2	Os01g33514.3
60021	Os11g40610.1	Os11g40610.2	Os11g40610.3
60020	Os12g33939.1	Os12g34079.1	Os12g34149.1
60019	Os06g39720.1	Os08g15270.1	Os10g21300.1
60018	Os07g34589.1	Os07g34589.2	Os07g34589.3
60017	Os01g09510.1	Os01g09510.2	Os01g09510.3
60016	Os03g48840.1	Os03g48840.2	Os03g48840.3
60015	Os06g33340.1	Os06g33340.2	Os06g33340.3
60014	Os05g48220.1	Os05g48220.2	Os05g48310.1
60013	Os07g06139.1	Os07g06199.1	Os07g06315.1
60012	Os10g32520.1	Os10g32520.2	Os10g32520.3
60011	Os08g04830.1	Os08g04830.2	Os08g04830.3
60010	Os12g36030.1	Os12g36030.2	Os12g36030.3
60009	Os03g62030.1	Os03g62030.2	Os03g62030.3
60008	Os04g41700.2	Os04g41700.3	Os04g41700.4
60007	Os05g01710.1	Os05g01710.2	Os05g01710.3
60006	Os02g12490.1	Os02g12490.2	Os02g12490.3
60005	Os02g34470.1	Os02g34470.2	Os02g34470.3
60004	Os03g11990.1	Os03g11990.2	Os03g11990.3
60003	Os02g47744.1	Os02g47744.2	Os02g47744.3
60002	Os01g68950.1	Os01g68950.2	Os01g68950.3
60001	Os07g46710.1	Os07g46710.2	Os07g46710.3
60000	Os07g06148.1	Os07g06210.1	Os07g06325.1
59999	Os05g18419.1	Os05g18437.1	Os05g18455.1
59998	Os06g50548.1	Os06g50679.1	Os06g50715.1
59997	Os04g11940.1	Os08g36270.1	Os08g44980.1
59996	Os01g22289.1	Os01g22309.1	Os08g24090.1
59995	Os04g33440.1	Os04g33440.2	Os04g33440.3
59994	Os06g37899.1	Os06g37926.1	Os06g37960.1
59993	Os09g22410.1	Os09g22410.2	Os09g22410.3
59992	Os07g35220.1	Os10g14270.1	Os11g08780.1
59991	Os12g44330.1	Os12g44330.2
59990	Os12g44160.1	Os12g44160.2
59989	Os12g42884.5	Os12g42884.6
59988	Os12g42884.3	Os12g42884.4
59987	Os12g42884.1	Os12g42884.2
59986	Os12g42260.1	Os12g42260.2
59985	Os12g42220.1	Os12g42220.2
59984	Os12g41930.2	Os12g41930.3
59983	Os12g41650.2	Os12g41650.3
59982	Os12g41230.1	Os12g41230.2
59981	Os12g40830.1	Os12g40830.2
59980	Os12g40510.1	Os12g40510.2
59979	Os12g39100.1	Os12g39100.2
59978	Os12g39090.1	Os12g39090.2
59977	Os12g38850.1	Os12g38850.2
59976	Os12g38760.1	Os12g38760.2
59975	Os12g38750.1	Os12g38750.2
59974	Os12g38660.1	Os12g38720.1
59973	Os12g38480.3	Os12g38480.4
59972	Os12g38440.2	Os12g38440.3
59971	Os12g38400.1	Os12g38400.2
59970	Os12g38064.1	Os12g38064.2
59969	Os12g37970.2	Os12g37970.3
59968	Os12g36850.1	Os12g36850.2
59967	Os12g35209.1	Os12g35239.1
59966	Os12g35060.1	Os12g35060.2
59965	Os12g35030.1	Os12g35030.2
59964	Os12g34900.1	Os12g34900.2
59963	Os12g34060.1	Os12g34120.1
59962	Os12g33859.1	Os12g33879.1
59961	Os12g32660.1	Os12g32660.2
59960	Os12g31860.1	Os12g31860.2
59959	Os12g30020.1	Os12g30020.2
59958	Os12g29950.1	Os12g29950.2
59957	Os12g29719.1	Os12g29720.1
59956	Os12g29080.1	Os12g29110.1
59955	Os12g28940.1	Os12g29060.1
59954	Os12g28659.1	Os12g28679.1
59953	Os12g28270.1	Os12g28270.2
59952	Os12g28137.1	Os12g28177.1
59951	Os12g28128.1	Os12g28168.1
59950	Os12g28119.1	Os12g28159.1
59949	Os12g27520.2	Os12g27520.3
59948	Os12g26290.1	Os12g26290.2
59947	Os12g20324.2	Os12g20324.3
59946	Os12g19470.1	Os12g19470.2
59945	Os12g19394.1	Os12g19394.3
59944	Os12g19304.1	Os12g19304.2
59943	Os12g18410.1	Os12g18410.2
59942	Os12g15590.1	Os12g15590.2
59941	Os12g15222.1	Os12g15222.2
59940	Os12g13824.1	Os12g13824.2
59939	Os12g13120.1	Os12g13120.2
59938	Os12g12850.1	Os12g12850.2
59937	Os12g12664.1	Os12g12664.2
59936	Os12g12380.2	Os12g12380.3
59935	Os12g12170.1	Os12g12170.2
59934	Os12g10784.1	Os12g10784.2
59933	Os12g09660.1	Os12g09660.2
59932	Os12g09570.1	Os12g09570.2
59931	Os12g09089.1	Os12g09089.2
59930	Os12g08820.1	Os12g08820.2
59929	Os12g08564.1	Os12g08564.2
59928	Os12g08260.3	Os12g08260.4
59927	Os12g08260.1	Os12g08260.2
59926	Os12g07970.1	Os12g07970.2
59925	Os12g07590.1	Os12g07590.2
59924	Os12g07450.1	Os12g07450.2
59923	Os12g07110.1	Os12g07110.2
59922	Os12g06630.1	Os12g06630.2
59921	Os12g05609.1	Os12g05709.1
59920	Os12g05320.1	Os12g05320.2
59919	Os12g04860.1	Os12g04860.2
59918	Os12g04720.1	Os12g04720.2
59917	Os12g04590.1	Os12g04590.2
59916	Os12g04180.1	Os12g04180.2
59915	Os12g03810.1	Os12g03810.2
59914	Os12g03470.1	Os12g03470.2
59913	Os12g03270.1	Os12g03270.2
59912	Os12g02660.4	Os12g02660.5
59911	Os12g02660.1	Os12g02660.2
59910	Os12g02370.1	Os12g02370.2
59909	Os12g01930.1	Os12g01930.2
59908	Os12g01520.1	Os12g01520.2
59907	Os12g01140.2	Os12g01140.3
59906	Os11g47730.1	Os11g47730.2
59905	Os11g47460.3	Os11g47460.4
59904	Os11g47435.1	Os11g47442.1
59903	Os11g47431.1	Os11g47437.1
59902	Os11g47019.1	Os11g47229.1
59901	Os11g45750.1	Os11g45750.2
59900	Os11g45280.1	Os11g45280.2
59899	Os11g44870.1	Os11g44870.2
59898	Os11g43890.1	Os11g43890.2
59897	Os11g43404.4	Os11g43404.5
59896	Os11g42989.1	Os11g43049.1
59895	Os11g42420.1	Os11g42420.2
59894	Os11g42070.1	Os11g42070.2
59893	Os11g41600.1	Os11g41600.2
59892	Os11g41540.1	Os11g41540.2
59891	Os11g41140.1	Os11g41140.2
59890	Os11g40590.1	Os11g40590.2
59889	Os11g40570.2	Os11g40570.3
59888	Os11g40009.1	Os11g40009.2
59887	Os11g39580.1	Os11g39630.1
59886	Os11g39568.1	Os11g39618.1
59885	Os11g39559.1	Os11g39609.1
59884	Os11g38800.1	Os11g38800.2
59883	Os11g38290.1	Os11g41200.1
59882	Os11g37759.2	Os11g37759.3
59881	Os11g36200.1	Os11g36200.2
59880	Os11g36070.5	Os11g36070.6
59879	Os11g35420.1	Os11g35420.2
59878	Os11g34810.1	Os11g34810.2
59877	Os11g34800.1	Os11g34800.2
59876	Os11g34230.3	Os11g34230.4
59875	Os11g34150.1	Os11g34150.2
59874	Os11g32759.1	Os11g32859.1
59873	Os11g32110.2	Os11g32110.3
59872	Os11g29140.1	Os11g29140.2
59871	Os11g28619.1	Os11g28628.1
59870	Os11g27540.1	Os11g27540.2
59869	Os11g27264.1	Os11g27264.2
59868	Os11g26850.1	Os11g26850.2
59867	Os11g25170.1	Os11g25170.2
59866	Os11g24540.1	Os11g24540.2
59865	Os11g24050.1	Os11g24050.2
59864	Os11g23790.1	Os11g23790.2
59863	Os11g20360.1	Os11g20360.2
59862	Os11g19100.1	Os11g19100.2
59861	Os11g18947.1	Os11g18947.2
59860	Os11g17530.1	Os11g17530.2
59859	Os11g17290.1	Os11g17290.2
59858	Os11g16470.1	Os11g16470.2
59857	Os11g14570.1	Os11g14570.2
59856	Os11g14220.1	Os11g14220.2
59855	Os11g14190.1	Os11g14190.2
59854	Os11g12340.1	Os11g12340.2
59853	Os11g11550.1	Os11g11550.2
59852	Os11g11050.1	Os11g11050.2
59851	Os11g10040.1	Os11g10040.2
59850	Os11g09280.1	Os11g09280.2
59849	Os11g08860.1	Os11g08930.1
59848	Os11g08790.1	Os12g11250.1
59847	Os11g08729.1	Os11g08889.1
59846	Os11g08707.1	Os11g08909.1
59845	Os11g08698.1	Os11g08918.1
59844	Os11g07910.1	Os11g07910.2
59843	Os11g07230.1	Os11g07230.2
59842	Os11g06680.1	Os11g06680.2
59841	Os11g06410.1	Os11g06410.2
59840	Os11g06220.1	Os11g06220.2
59839	Os11g06040.2	Os11g06040.3
59838	Os11g05930.2	Os11g05930.3
59837	Os11g05130.1	Os11g05130.2
59836	Os11g04420.1	Os11g04420.2
59835	Os11g04280.1	Os11g04281.1
59834	Os11g04260.1	Os11g04267.1
59833	Os11g03970.1	Os11g03970.2
59832	Os11g03780.1	Os11g03780.2
59831	Os11g03400.1	Os12g03090.1
59830	Os11g03060.1	Os11g03060.2
59829	Os11g02630.1	Os12g02550.1
59828	Os11g02440.1	Os11g02440.2
59827	Os11g02350.1	Os12g02300.1
59826	Os11g02150.1	Os11g02150.2
59825	Os11g01850.1	Os11g01850.2
59824	Os11g01550.1	Os12g01550.1
59823	Os11g01510.1	Os11g01510.2
59822	Os11g01390.1	Os12g01400.1
59821	Os11g01170.1	Os12g01170.1
59820	Os11g01154.1	Os11g01154.2
59819	Os11g01130.1	Os12g01120.1
59818	Os11g01074.1	Os11g01074.2
59817	Os11g01040.1	Os12g01030.1
59816	Os11g01030.1	Os12g01020.1
59815	Os10g42780.3	Os10g42780.4
59814	Os10g42730.1	Os10g42730.2
59813	Os10g42710.5	Os10g42710.6
59812	Os10g42490.1	Os10g42490.2
59811	Os10g42299.1	Os10g42299.2
59810	Os10g42230.1	Os10g42230.2
59809	Os10g42190.1	Os10g42190.2
59808	Os10g41820.1	Os10g41820.2
59807	Os10g40550.1	Os10g40550.2
59806	Os10g40060.1	Os10g40060.2
59805	Os10g38292.1	Os10g38292.2
59804	Os10g38060.1	Os10g38060.2
59803	Os10g37850.2	Os10g37850.3
59802	Os10g37840.3	Os10g37840.4
59801	Os10g36690.1	Os10g36690.2
59800	Os10g36550.1	Os10g36550.2
59799	Os10g36260.2	Os10g36260.3
59798	Os10g35530.1	Os10g35530.2
59797	Os10g35110.1	Os10g35110.2
59796	Os10g34400.1	Os10g34400.2
59795	Os10g34310.1	Os10g34310.2
59794	Os10g34180.1	Os10g34180.2
59793	Os10g33960.1	Os10g33960.2
59792	Os10g33920.1	Os10g33920.2
59791	Os10g33730.1	Os10g33730.2
59790	Os10g33720.1	Os10g33720.3
59789	Os10g33700.1	Os10g33700.2
59788	Os10g33650.1	Os10g33650.2
59787	Os10g33290.1	Os10g33290.2
59786	Os10g32880.1	Os10g32880.2
59785	Os10g32850.1	Os10g32850.2
59784	Os10g32324.1	Os10g32372.1
59783	Os10g30790.1	Os10g30790.2
59782	Os10g30610.1	Os10g30610.2
59781	Os10g30300.1	Os10g30300.2
59780	Os10g29650.1	Os10g29650.2
59779	Os10g27450.1	Os10g27450.2
59778	Os10g27230.1	Os10g27230.2
59777	Os10g27070.1	Os10g27210.1
59776	Os10g25780.1	Os10g25780.2
59775	Os10g25770.1	Os10g25770.2
59774	Os10g23220.1	Os10g23220.2
59773	Os10g22630.3	Os10g22630.4
59772	Os10g21590.1	Os10g21590.2
59771	Os10g21470.1	Os10g21470.2
59770	Os10g17660.1	Os10g17680.1
59769	Os10g17520.1	Os10g17520.2
59768	Os10g14920.1	Os10g14920.2
59767	Os10g13800.1	Os10g13800.2
59766	Os10g12816.1	Os11g33466.1
59765	Os10g12812.1	Os11g33462.1
59764	Os10g12050.1	Os10g12050.2
59763	Os10g11810.1	Os10g11810.2
59762	Os10g10904.1	Os10g10929.1
59761	Os10g10794.1	Os10g10849.1
59760	Os10g10360.1	Os10g10360.2
59759	Os10g10170.2	Os10g10170.3
59758	Os10g06130.2	Os10g06130.3
59757	Os10g05730.1	Os10g05730.2
59756	Os10g05309.1	Os10g05329.1
59755	Os10g05230.1	Os10g05230.2
59754	Os10g05220.1	Os10g05220.2
59753	Os10g04610.1	Os10g04610.2
59752	Os10g04600.1	Os10g04600.2
59751	Os10g04050.1	Os10g04050.2
59750	Os10g02930.1	Os10g02930.2
59749	Os09g40014.1	Os09g40075.1
59748	Os09g39910.1	Os09g39910.2
59747	Os09g39780.1	Os09g39780.2
59746	Os09g39660.1	Os09g39660.2
59745	Os09g39462.1	Os09g39462.2
59744	Os09g38790.1	Os09g38790.2
59743	Os09g38550.2	Os09g38550.3
59742	Os09g38500.1	Os09g38500.2
59741	Os09g38340.1	Os09g38340.2
59740	Os09g37650.1	Os09g37650.2
59739	Os09g37280.1	Os09g37280.2
59738	Os09g36240.1	Os09g36240.2
59737	Os09g35920.1	Os09g35920.2
59736	Os09g34140.1	Os09g34140.2
59735	Os09g34070.1	Os09g34070.2
59734	Os09g33992.1	Os09g33992.2
59733	Os09g33630.1	Os09g33630.2
59732	Os09g33580.1	Os09g33580.2
59731	Os09g32690.1	Os09g32690.2
59730	Os09g32680.2	Os09g32680.3
59729	Os09g32500.1	Os09g32500.2
59728	Os09g32300.2	Os09g32300.3
59727	Os09g32250.1	Os09g32250.2
59726	Os09g31230.1	Os09g31230.2
59725	Os09g31220.4	Os09g31220.5
59724	Os09g31170.1	Os09g31170.2
59723	Os09g31080.1	Os09g31080.2
59722	Os09g30418.1	Os09g30438.1
59721	Os09g30414.1	Os09g30434.1
59720	Os09g30400.1	Os09g30400.2
59719	Os09g29980.1	Os09g29980.2
59718	Os09g29890.1	Os09g29890.2
59717	Os09g29780.1	Os09g29780.2
59716	Os09g29170.1	Os09g29170.2
59715	Os09g28910.3	Os09g28910.4
59714	Os09g28890.1	Os09g28890.2
59713	Os09g28050.2	Os09g28050.3
59712	Os09g27700.1	Os09g27700.2
59711	Os09g27690.2	Os09g27690.3
59710	Os09g27660.1	Os09g27660.2
59709	Os09g27240.1	Os09g27240.2
59708	Os09g26880.3	Os09g26880.4
59707	Os09g26620.3	Os09g26620.4
59706	Os09g26620.1	Os09g26620.2
59705	Os09g26554.1	Os09g26554.2
59704	Os09g25620.1	Os09g25620.2
59703	Os09g24900.1	Os09g24900.2
59702	Os09g24840.1	Os09g24840.2
59701	Os09g24710.1	Os09g24710.2
59700	Os09g24520.1	Os09g24520.2
59699	Os09g24210.1	Os09g24210.2
59698	Os09g23370.1	Os09g23370.2
59697	Os09g20430.1	Os09g20430.2
59696	Os09g20010.1	Os09g20010.2
59695	Os09g17770.1	Os09g17770.2
59694	Os09g17730.1	Os09g17730.2
59693	Os09g16449.2	Os09g16449.3
59692	Os09g15430.1	Os09g15430.2
59691	Os09g15320.1	Os09g15320.2
59690	Os09g14960.1	Os09g14960.2
59689	Os09g13870.1	Os09g13870.2
59688	Os09g12660.1	Os09g12660.2
59687	Os09g11460.1	Os09g11460.2
59686	Os09g11450.1	Os09g11450.2
59685	Os09g10930.1	Os09g10930.2
59684	Os09g10910.1	Os09g10910.2
59683	Os09g10710.1	Os09g10710.2
59682	Os09g10120.1	Os09g10160.1
59681	Os09g10109.1	Os09g10149.1
59680	Os09g09944.1	Os09g09944.2
59679	Os09g09480.1	Os09g09480.2
59678	Os09g09290.1	Os09g09290.2
59677	Os09g07830.1	Os09g07830.2
59676	Os09g07510.1	Os09g07510.2
59675	Os09g06634.1	Os09g06634.2
59674	Os09g05030.1	Os09g05030.2
59673	Os09g05020.1	Os09g05020.2
59672	Os09g04110.1	Os09g04110.2
59671	Os09g03610.1	Os09g03610.2
59670	Os09g01600.3	Os09g01600.4
59669	Os08g44430.1	Os08g44430.2
59668	Os08g44380.2	Os08g44380.3
59667	Os08g44010.2	Os08g44010.3
59666	Os08g43040.1	Os08g43040.2
59665	Os08g42960.1	Os08g42960.2
59664	Os08g42940.1	Os08g42940.2
59663	Os08g42740.2	Os08g42740.3
59662	Os08g42259.1	Os08g42299.1
59661	Os08g42198.1	Os08g42277.1
59660	Os08g41460.4	Os08g41460.5
59659	Os08g41460.1	Os08g41460.2
59658	Os08g41250.1	Os08g41250.2
59657	Os08g41010.1	Os08g41010.2
59656	Os08g40820.1	Os08g40820.2
59655	Os08g40530.1	Os08g40530.2
59654	Os08g40150.1	Os08g40150.2
59653	Os08g39850.1	Os08g39850.2
59652	Os08g39830.1	Os08g39830.2
59651	Os08g39694.1	Os08g39694.2
59650	Os08g38910.3	Os08g38910.4
59649	Os08g38850.1	Os08g38850.2
59648	Os08g38240.1	Os08g38240.2
59647	Os08g38170.4	Os08g38170.5
59646	Os08g38086.1	Os08g38086.2
59645	Os08g37960.1	Os08g37960.2
59644	Os08g37904.1	Os08g37904.2
59643	Os08g37520.1	Os08g37520.2
59642	Os08g37480.1	Os08g37480.2
59641	Os08g37444.1	Os08g37444.2
59640	Os08g36994.1	Os08g36994.2
59639	Os08g36980.1	Os08g36980.2
59638	Os08g36340.1	Os08g36340.2
59637	Os08g36188.1	Os08g36197.1
59636	Os08g36179.1	Os08g36206.1
59635	Os08g35900.1	Os08g35900.2
59634	Os08g35050.1	Os08g35050.2
59633	Os08g34270.1	Os08g34270.2
59632	Os08g34249.1	Os08g34258.1
59631	Os08g33860.1	Os08g33860.2
59630	Os08g33400.1	Os08g33400.2
59629	Os08g33380.1	Os08g33380.2
59628	Os08g33370.1	Os08g33370.2
59627	Os08g32660.1	Os08g32660.2
59626	Os08g32620.2	Os08g32620.3
59625	Os08g31840.1	Os08g31840.2
59624	Os08g31470.1	Os08g31470.2
59623	Os08g31219.1	Os08g31228.1
59622	Os08g30900.1	Os08g30900.2
59621	Os08g30060.1	Os08g30060.2
59620	Os08g30020.1	Os08g30020.2
59619	Os08g29720.1	Os08g29720.2
59618	Os08g29530.1	Os08g29530.2
59617	Os08g28319.1	Os08g28328.1
59616	Os08g28180.1	Os08g28180.2
59615	Os08g27030.1	Os08g27030.2
59614	Os08g26230.4	Os08g26230.5
59613	Os08g26230.1	Os08g26230.2
59612	Os08g25590.2	Os08g25590.3
59611	Os08g24946.1	Os08g24946.2
59610	Os08g23810.1	Os08g23810.2
59609	Os08g23710.1	Os09g32976.1
59608	Os08g23680.1	Os08g23680.2
59607	Os08g21330.1	Os08g21330.2
59606	Os08g20660.1	Os08g20660.2
59605	Os08g20090.1	Os08g20090.2
59604	Os08g20020.1	Os08g20020.2
59603	Os08g19374.1	Os08g19374.2
59602	Os08g19114.1	Os08g19114.2
59601	Os08g17820.1	Os08g17820.2
59600	Os08g17784.1	Os08g17784.2
59599	Os08g17294.1	Os08g17294.2
59598	Os08g14880.1	Os08g14880.2
59597	Os08g14330.1	Os08g14330.2
59596	Os08g13930.1	Os08g13930.2
59595	Os08g13390.1	Os08g13390.2
59594	Os08g13360.1	Os08g13360.2
59593	Os08g12430.1	Os08g12430.2
59592	Os08g11599.1	Os08g12059.1
59591	Os08g11340.1	Os08g11640.1
59590	Os08g11250.1	Os08g11700.1
59589	Os08g10740.1	Os08g10740.2
59588	Os08g10670.1	Os08g10670.2
59587	Os08g10470.1	Os08g10470.2
59586	Os08g10070.1	Os08g10070.2
59585	Os08g09830.1	Os08g09830.2
59584	Os08g09240.1	Os08g09240.2
59583	Os08g08586.1	Os08g08586.2
59582	Os08g08220.1	Os08g08220.2
59581	Os08g07960.1	Os08g07960.2
59580	Os08g07330.1	Os08g07330.2
59579	Os08g07300.1	Os08g07300.2
59578	Os08g06490.1	Os08g06490.2
59577	Os08g05640.1	Os08g05640.2
59576	Os08g05570.3	Os08g05570.4
59575	Os08g05320.1	Os08g05320.2
59574	Os08g04390.1	Os08g04390.2
59573	Os08g03430.1	Os08g03430.2
59572	Os08g03420.1	Os08g03420.2
59571	Os08g02909.1	Os08g02939.1
59570	Os08g02210.1	Os08g02210.2
59569	Os08g02130.1	Os08g02130.2
59568	Os08g01760.1	Os08g01760.2
59567	Os08g01620.1	Os08g01620.2
59566	Os08g01360.1	Os08g01360.2
59565	Os07g49480.1	Os07g49480.2
59564	Os07g49330.2	Os07g49330.3
59563	Os07g48850.1	Os07g48850.2
59562	Os07g48840.1	Os07g48840.2
59561	Os07g48820.1	Os07g48820.2
59560	Os07g48630.1	Os07g48630.2
59559	Os07g48410.1	Os07g48410.2
59558	Os07g48340.1	Os07g48340.2
59557	Os07g48280.1	Os07g48280.2
59556	Os07g48130.1	Os07g48130.2
59555	Os07g47490.1	Os07g47490.2
59554	Os07g47100.1	Os07g47100.2
59553	Os07g46500.1	Os07g46500.2
59552	Os07g46340.3	Os07g46340.4
59551	Os07g46280.1	Os07g46280.2
59550	Os07g45350.3	Os07g45350.4
59549	Os07g44960.2	Os07g44960.3
59548	Os07g44620.1	Os07g44620.2
59547	Os07g44610.1	Os07g44610.2
59546	Os07g44430.1	Os07g44430.2
59545	Os07g44050.1	Os07g44050.2
59544	Os07g43940.1	Os07g43940.2
59543	Os07g43700.1	Os07g43700.2
59542	Os07g42940.5	Os07g42940.6
59541	Os07g42810.1	Os07g42810.2
59540	Os07g42800.1	Os07g42800.2
59539	Os07g42440.1	Os07g42440.2
59538	Os07g42370.1	Os07g42370.2
59537	Os07g41820.1	Os07g41820.2
59536	Os07g41810.1	Os07g41810.2
59535	Os07g41720.1	Os07g41720.2
59534	Os07g41439.1	Os07g41448.1
59533	Os07g41250.1	Os07g41250.2
59532	Os07g41090.1	Os07g41090.2
59531	Os07g40550.2	Os07g40550.3
59530	Os07g39270.1	Os07g39270.2
59529	Os07g38830.1	Os07g38830.2
59528	Os07g38360.1	Os07g38360.2
59527	Os07g38110.1	Os07g38110.2
59526	Os07g38090.1	Os07g38090.2
59525	Os07g37530.1	Os07g37530.2
59524	Os07g37180.1	Os07g37180.2
59523	Os07g36910.1	Os07g36910.2
59522	Os07g36800.1	Os07g36800.2
59521	Os07g36260.1	Os07g36260.2
59520	Os07g36230.2	Os07g36230.3
59519	Os07g36170.1	Os07g36170.2
59518	Os07g35600.1	Os07g35600.2
59517	Os07g35480.1	Os07g35480.2
59516	Os07g34610.1	Os07g34610.2
59515	Os07g33790.1	Os07g33790.2
59514	Os07g33730.1	Os07g33730.2
59513	Os07g33300.1	Os07g33300.2
59512	Os07g33110.1	Os07g33110.2
59511	Os07g32839.1	Os07g32979.1
59510	Os07g32800.1	Os07g32800.2
59509	Os07g32420.1	Os07g32420.2
59508	Os07g32340.1	Os07g32340.2
59507	Os07g31440.1	Os07g31440.2
59506	Os07g30550.1	Os08g05390.1
59505	Os07g30410.1	Os07g30510.1
59504	Os07g30394.1	Os07g30494.1
59503	Os07g30369.1	Os07g30469.1
59502	Os07g29640.2	Os07g29640.3
59501	Os07g29390.1	Os07g29390.2
59500	Os07g28470.1	Os07g28470.2
59499	Os07g28260.3	Os07g28260.4
59498	Os07g28260.1	Os07g28260.2
59497	Os07g27460.1	Os07g27460.2
59496	Os07g27390.1	Os07g27390.2
59495	Os07g27300.1	Os07g27300.2
59494	Os07g27120.3	Os07g27120.4
59493	Os07g25710.1	Os07g25710.3
59492	Os07g24498.1	Os07g24578.1
59491	Os07g24489.1	Os07g24569.1
59490	Os07g24469.1	Os07g24549.1
59489	Os07g24460.1	Os07g24540.1
59488	Os07g23030.1	Os07g23030.2
59487	Os07g19550.1	Os07g19550.2
59486	Os07g19470.2	Os07g19470.3
59485	Os07g19070.1	Os07g19070.2
59484	Os07g18250.1	Os07g18250.2
59483	Os07g17360.1	Os07g17360.2
59482	Os07g17260.1	Os07g17260.2
59481	Os07g16370.1	Os07g16370.2
59480	Os07g15160.1	Os07g15160.2
59479	Os07g14530.1	Os07g14530.2
59478	Os07g14460.1	Os10g01420.1
59477	Os07g14160.2	Os07g14160.3
59476	Os07g13540.1	Os07g13540.2
59475	Os07g13460.1	Os07g13460.2
59474	Os07g13170.1	Os07g13170.2
59473	Os07g12830.1	Os07g12830.2
59472	Os07g12800.1	Os07g12800.2
59471	Os07g12650.1	Os07g12650.2
59470	Os07g12590.1	Os07g12590.2
59469	Os07g12570.1	Os07g12570.2
59468	Os07g12170.2	Os07g12200.1
59467	Os07g11490.2	Os07g11490.3
59466	Os07g08210.1	Os07g08210.2
59465	Os07g07950.1	Os07g07950.2
59464	Os07g07680.1	Os07g07680.2
59463	Os07g07350.1	Os07g07350.2
59462	Os07g06740.1	Os07g06740.2
59461	Os07g06274.1	Os07g06365.1
59460	Os07g06262.1	Os07g06355.1
59459	Os07g06166.1	Os07g06345.1
59458	Os07g06157.1	Os07g06335.1
59457	Os07g05840.1	Os07g05840.2
59456	Os07g05820.1	Os07g05820.2
59455	Os07g05610.1	Os07g05610.2
59454	Os07g05440.1	Os07g05440.2
59453	Os07g04850.1	Os07g04850.2
59452	Os07g03377.1	Os07g03467.1
59451	Os07g03368.1	Os07g03458.1
59450	Os07g03359.1	Os07g03449.1
59449	Os07g03337.1	Os07g03427.1
59448	Os07g03310.1	Os07g03400.1
59447	Os07g03297.1	Os07g03476.1
59446	Os07g03288.1	Os07g03590.1
59445	Os07g03230.1	Os07g03230.2
59444	Os07g03040.1	Os07g03040.2
59443	Os07g01660.1	Os07g01660.2
59442	Os07g01150.1	Os07g01150.2
59441	Os06g51400.1	Os06g51400.2
59440	Os06g51390.1	Os06g51390.2
59439	Os06g51290.1	Os06g51290.2
59438	Os06g51240.1	Os06g51240.2
59437	Os06g51110.1	Os06g51110.2
59436	Os06g51100.1	Os06g51100.2
59435	Os06g50697.1	Os06g50733.1
59434	Os06g50688.1	Os06g50724.1
59433	Os06g50659.1	Os06g50809.1
59432	Os06g50639.1	Os06g50789.1
59431	Os06g50539.1	Os06g50706.1
59430	Os06g50520.1	Os06g50520.2
59429	Os06g50499.1	Os06g50569.1
59428	Os06g50480.1	Os06g50600.1
59427	Os06g50380.1	Os06g50380.2
59426	Os06g49990.1	Os06g49990.2
59425	Os06g49970.1	Os06g49970.2
59424	Os06g49850.1	Os06g49850.2
59423	Os06g49700.1	Os06g49700.2
59422	Os06g49640.4	Os06g49640.5
59421	Os06g49090.1	Os06g49090.2
59420	Os06g48970.1	Os06g48970.2
59419	Os06g48889.1	Os06g48909.1
59418	Os06g48650.1	Os06g48650.2
59417	Os06g48590.1	Os06g48590.2
59416	Os06g48030.1	Os06g48030.2
59415	Os06g47890.1	Os06g47890.2
59414	Os06g47834.1	Os06g47834.2
59413	Os06g47550.2	Os06g47550.3
59412	Os06g47350.1	Os06g47350.2
59411	Os06g47330.1	Os06g47330.2
59410	Os06g47150.1	Os06g47150.2
59409	Os06g47000.1	Os06g47000.2
59408	Os06g46910.1	Os06g46910.2
59407	Os06g46754.2	Os06g46754.3
59406	Os06g46330.1	Os06g46330.2
59405	Os06g46310.1	Os06g46310.2
59404	Os06g45810.1	Os10g17090.1
59403	Os06g45440.1	Os06g45440.2
59402	Os06g45300.1	Os06g45300.2
59401	Os06g45090.1	Os06g45090.2
59400	Os06g45070.1	Os06g45070.2
59399	Os06g45000.1	Os06g45000.2
59398	Os06g43640.1	Os06g43640.2
59397	Os06g43190.2	Os06g43190.3
59396	Os06g42680.1	Os06g42680.2
59395	Os06g41930.2	Os06g41930.3
59394	Os06g41730.1	Os06g41730.2
59393	Os06g41360.3	Os06g41360.4
59392	Os06g41360.1	Os06g41360.2
59391	Os06g40710.1	Os06g40710.2
59390	Os06g40650.1	Os06g40650.2
59389	Os06g40620.1	Os06g40620.2
59388	Os06g40450.1	Os06g40450.2
59387	Os06g40200.1	Os06g40200.2
59386	Os06g39750.1	Os06g39750.2
59385	Os06g37999.1	Os06g38019.1
59384	Os06g37917.1	Os06g37944.1
59383	Os06g37908.1	Os06g37935.1
59382	Os06g37430.2	Os06g37430.3
59381	Os06g37000.1	Os06g37000.2
59380	Os06g36270.1	Os06g36270.2
59379	Os06g35320.1	Os06g35370.1
59378	Os06g33980.1	Os06g33980.2
59377	Os06g33739.1	Os06g33759.1
59376	Os06g33710.1	Os06g33710.2
59375	Os06g33240.1	Os08g23920.1
59374	Os06g31890.1	Os06g32240.1
59373	Os06g30820.1	Os06g30820.2
59372	Os06g30710.1	Os06g30710.2
59371	Os06g29810.1	Os06g29810.2
59370	Os06g29120.1	Os06g29120.2
59369	Os06g29020.1	Os06g29020.2
59368	Os06g27890.1	Os06g27890.2
59367	Os06g27800.1	Os06g27800.2
59366	Os06g26234.1	Os06g26234.2
59365	Os06g24870.1	Os06g24870.2
59364	Os06g23430.1	Os06g23430.2
59363	Os06g22919.1	Os06g22919.2
59362	Os06g22550.1	Os06g22550.2
59361	Os06g22060.2	Os06g22060.3
59360	Os06g21390.1	Os06g21390.2
59359	Os06g19380.1	Os06g19380.2
59358	Os06g18049.1	Os06g18058.1
59357	Os06g17629.1	Os06g17659.1
59356	Os06g16980.1	Os06g16980.2
59355	Os06g16400.1	Os06g16400.2
59354	Os06g15939.1	Os06g15959.1
59353	Os06g15779.2	Os06g15779.3
59352	Os06g15480.1	Os06g15480.2
59351	Os06g15120.1	Os09g06850.1
59350	Os06g14450.1	Os06g14450.2
59349	Os06g14060.1	Os06g14060.2
59348	Os06g13839.1	Os06g13999.1
59347	Os06g13820.1	Os06g13820.2
59346	Os06g13650.1	Os06g13650.2
59345	Os06g12470.1	Os06g12470.2
59344	Os06g12170.1	Os06g12170.2
59343	Os06g11320.1	Os06g11320.2
59342	Os06g10230.1	Os06g10230.2
59341	Os06g09910.1	Os06g09910.2
59340	Os06g09890.1	Os06g09890.2
59339	Os06g09679.1	Os06g09679.2
59338	Os06g09020.1	Os06g09020.2
59337	Os06g08990.1	Os06g08990.2
59336	Os06g08530.4	Os06g08530.5
59335	Os06g08400.1	Os06g08400.2
59334	Os06g08080.1	Os06g08080.2
59333	Os06g07941.1	Os06g08041.1
59332	Os06g07914.1	Os06g08014.1
59331	Os06g07896.1	Os06g07996.1
59330	Os06g07887.1	Os06g07987.1
59329	Os06g07878.1	Os06g07978.1
59328	Os06g07869.1	Os06g07969.1
59327	Os06g07540.1	Os06g07540.2
59326	Os06g06760.1	Os06g06760.2
59325	Os06g05910.1	Os06g05910.2
59324	Os06g05580.1	Os06g05580.2
59323	Os06g05110.1	Os06g05110.2
59322	Os06g04699.1	Os06g04734.1
59321	Os06g04130.1	Os06g04130.2
59320	Os06g04010.1	Os06g04010.2
59319	Os06g03640.1	Os06g03640.2
59318	Os06g03059.1	Os06g03099.1
59317	Os06g02990.1	Os06g03010.1
59316	Os06g02550.1	Os06g02550.2
59315	Os06g02510.1	Os06g02510.2
59314	Os06g02380.1	Os06g02380.2
59313	Os06g02260.1	Os06g02260.2
59312	Os06g02000.1	Os06g02000.2
59311	Os06g01879.1	Os06g01899.1
59310	Os06g01770.2	Os06g01770.3
59309	Os06g01760.1	Os06g01760.2
59308	Os06g01630.3	Os06g01630.4
59307	Os06g01190.1	Os06g42840.1
59306	Os05g52028.1	Os05g52046.1
59305	Os05g52019.1	Os05g52037.1
59304	Os05g51630.1	Os05g51630.2
59303	Os05g51380.1	Os05g51380.2
59302	Os05g51190.3	Os05g51190.4
59301	Os05g50890.1	Os05g50890.2
59300	Os05g50200.1	Os05g50200.2
59299	Os05g49200.1	Os05g49200.2
59298	Os05g49130.1	Os05g49130.2
59297	Os05g48660.1	Os05g48660.2
59296	Os05g48444.1	Os05g48489.1
59295	Os05g48440.1	Os05g48480.1
59294	Os05g48416.1	Os05g48416.2
59293	Os05g48360.1	Os05g48360.2
59292	Os05g48030.1	Os05g48030.2
59291	Os05g47930.1	Os05g47930.2
59290	Os05g47540.3	Os05g47540.4
59289	Os05g47490.1	Os05g47490.2
59288	Os05g46770.1	Os05g46770.2
59287	Os05g46720.1	Os05g46720.2
59286	Os05g46560.1	Os05g46560.2
59285	Os05g46490.1	Os05g46490.2
59284	Os05g45180.1	Os05g45180.2
59283	Os05g44810.1	Os05g44810.2
59282	Os05g44800.1	Os05g44800.2
59281	Os05g44610.2	Os05g44610.3
59280	Os05g44590.1	Os05g44590.2
59279	Os05g44290.1	Os05g44290.2
59278	Os05g43570.1	Os05g43570.2
59277	Os05g43490.1	Os05g43490.2
59276	Os05g43252.1	Os05g43252.2
59275	Os05g41930.1	Os05g41930.2
59274	Os05g41900.3	Os05g41900.4
59273	Os05g41900.1	Os05g41900.2
59272	Os05g41480.1	Os05g41480.2
59271	Os05g40900.1	Os05g40900.2
59270	Os05g40890.1	Os05g40890.2
59269	Os05g38820.2	Os05g38820.3
59268	Os05g38630.1	Os05g38630.2
59267	Os05g38520.1	Os05g38520.2
59266	Os05g38400.2	Os05g38400.3
59265	Os05g38150.1	Os05g38150.2
59264	Os05g38040.2	Os05g38040.3
59263	Os05g37390.1	Os05g37390.2
59262	Os05g37170.2	Os05g37170.3
59261	Os05g37140.1	Os05g37140.2
59260	Os05g36110.1	Os05g36110.2
59259	Os05g36070.1	Os05g36070.2
59258	Os05g35980.1	Os05g35980.2
59257	Os05g35710.1	Os05g35710.2
59256	Os05g35440.1	Os05g35440.2
59255	Os05g35274.4	Os05g35274.5
59254	Os05g35274.2	Os05g35274.3
59253	Os05g34830.2	Os05g34830.3
59252	Os05g34680.1	Os05g34680.2
59251	Os05g34320.1	Os05g34320.2
59250	Os05g34240.1	Os05g34240.2
59249	Os05g34220.1	Os05g34220.2
59248	Os05g33710.1	Os05g33710.2
59247	Os05g33630.3	Os05g33630.4
59246	Os05g33630.1	Os05g33630.2
59245	Os05g33514.1	Os05g33514.2
59244	Os05g33260.2	Os05g33260.3
59243	Os05g33000.1	Os05g33000.2
59242	Os05g31920.1	Os05g31920.2
59241	Os05g31910.1	Os05g31910.2
59240	Os05g31480.1	Os05g31480.2
59239	Os05g31230.1	Os05g31230.2
59238	Os05g30950.2	Os05g30950.3
59237	Os05g30400.3	Os05g30400.4
59236	Os05g30340.1	Os05g30340.2
59235	Os05g29860.1	Os05g29860.2
59234	Os05g29760.4	Os05g29760.5
59233	Os05g29760.1	Os05g29760.2
59232	Os05g29010.1	Os05g29010.2
59231	Os05g28890.1	Os10g36450.1
59230	Os05g28170.1	Os05g28170.2
59229	Os05g27930.2	Os05g27930.3
59228	Os05g27880.1	Os05g27880.2
59227	Os05g27749.1	Os05g28129.1
59226	Os05g26890.1	Os05g26890.2
59225	Os05g26359.1	Os05g26368.1
59224	Os05g26026.1	Os05g26049.1
59223	Os05g25974.1	Os05g25974.2
59222	Os05g25840.1	Os05g25840.2
59221	Os05g25430.1	Os05g25430.2
59220	Os05g25194.1	Os05g25194.2
59219	Os05g25040.1	Os05g25040.2
59218	Os05g23850.1	Os05g23850.2
59217	Os05g23770.1	Os08g26020.1
59216	Os05g23450.1	Os05g23450.2
59215	Os05g22370.2	Os05g22370.3
59214	Os05g21180.1	Os05g21180.2
59213	Os05g20620.1	Os05g20620.2
59212	Os05g19910.1	Os05g19910.2
59211	Os05g19470.1	Os05g19470.2
59210	Os05g18774.1	Os05g18774.2
59209	Os05g18428.1	Os05g18446.1
59208	Os05g18260.1	Os05g18270.1
59207	Os05g17604.5	Os05g17604.6
59206	Os05g16869.1	Os05g16889.1
59205	Os05g16660.1	Os05g16660.2
59204	Os05g15510.1	Os05g15510.2
59203	Os05g12300.1	Os05g12300.2
59202	Os05g11060.1	Os05g11060.2
59201	Os05g09400.2	Os05g09400.3
59200	Os05g09380.1	Os05g09380.2
59199	Os05g09370.1	Os05g09370.2
59198	Os05g08980.1	Os05g08980.2
59197	Os05g07690.1	Os05g07690.2
59196	Os05g07120.1	Os05g07120.2
59195	Os05g06530.1	Os05g06530.2
59194	Os05g06450.1	Os05g06450.2
59193	Os05g06019.1	Os05g06028.1
59192	Os05g05600.4	Os05g05600.5
59191	Os05g05310.1	Os05g05310.2
59190	Os05g05200.1	Os05g05200.2
59189	Os05g04950.1	Os05g04950.2
59188	Os05g04510.1	Os05g04510.2
59187	Os05g04170.2	Os05g04170.3
59186	Os05g03480.2	Os05g03480.3
59185	Os05g03299.1	Os05g03339.1
59184	Os05g03120.1	Os05g03120.2
59183	Os05g03040.2	Os05g03040.3
59182	Os05g03000.1	Os05g03000.2
59181	Os05g02990.1	Os05g02990.2
59180	Os05g01630.1	Os05g01630.2
59179	Os05g01600.1	Os05g01600.2
59178	Os05g01500.1	Os05g01500.2
59177	Os05g01256.1	Os05g01256.2
59176	Os05g01210.1	Os05g01210.2
59175	Os05g01050.1	Os05g01050.2
59174	Os04g59590.1	Os04g59590.2
59173	Os04g59570.1	Os04g59570.2
59172	Os04g59550.2	Os04g59550.3
59171	Os04g59494.2	Os04g59494.3
59170	Os04g58320.1	Os04g58320.2
59169	Os04g57810.1	Os04g57810.2
59168	Os04g57320.2	Os04g57320.3
59167	Os04g57300.1	Os04g57300.2
59166	Os04g57220.1	Os04g57220.2
59165	Os04g57190.2	Os04g57190.3
59164	Os04g57150.1	Os04g57150.2
59163	Os04g56760.1	Os05g30410.1
59162	Os04g56730.1	Os04g56730.2
59161	Os04g56520.1	Os04g56520.2
59160	Os04g56400.1	Os04g56400.2
59159	Os04g56110.2	Os04g56110.3
59158	Os04g55940.1	Os04g55940.2
59157	Os04g55180.1	Os04g55180.2
59156	Os04g55150.1	Os04g55150.2
59155	Os04g55040.1	Os04g55040.2
59154	Os04g54330.1	Os04g54330.2
59153	Os04g53750.2	Os04g53750.3
59152	Os04g53210.1	Os04g53210.2
59151	Os04g53190.1	Os04g53190.2
59150	Os04g52690.1	Os04g52690.2
59149	Os04g52479.1	Os04g52479.2
59148	Os04g52380.1	Os04g52380.2
59147	Os04g52354.5	Os07g37770.2
59146	Os04g52340.1	Os07g37790.1
59145	Os04g52040.2	Os04g52040.3
59144	Os04g51440.1	Os04g51440.2
59143	Os04g51400.1	Os04g51400.2
59142	Os04g51390.1	Os04g51390.2
59141	Os04g51270.1	Os04g51270.2
59140	Os04g51190.1	Os04g51190.2
59139	Os04g49990.1	Os04g49990.2
59138	Os04g49650.1	Os04g49650.2
59137	Os04g48940.1	Os04g48940.2
59136	Os04g48930.1	Os04g48930.2
59135	Os04g48860.1	Os04g48860.2
59134	Os04g48800.2	Os04g48800.3
59133	Os04g48710.1	Os04g48710.2
59132	Os04g48270.1	Os04g48270.2
59131	Os04g48230.1	Os04g48230.2
59130	Os04g48010.1	Os04g48010.2
59129	Os04g47912.1	Os04g47912.2
59128	Os04g47860.4	Os04g47860.5
59127	Os04g47550.1	Os04g47550.2
59126	Os04g47410.3	Os04g47410.4
59125	Os04g47410.1	Os04g47410.2
59124	Os04g47240.1	Os04g47240.2
59123	Os04g47190.1	Os04g47190.2
59122	Os04g46700.1	Os04g46700.2
59121	Os04g46610.1	Os04g46610.2
59120	Os04g46460.1	Os04g46460.2
59119	Os04g46390.1	Os04g46390.2
59118	Os04g45930.1	Os04g45930.2
59117	Os04g45834.1	Os04g45834.2
59116	Os04g45280.1	Os04g45280.2
59115	Os04g44890.1	Os04g44890.2
59114	Os04g44620.1	Os04g44620.2
59113	Os04g44590.1	Os04g44590.2
59112	Os04g44540.1	Os04g44540.2
59111	Os04g43210.1	Os04g43210.2
59110	Os04g42600.1	Os04g42600.2
59109	Os04g42520.2	Os04g42520.3
59108	Os04g42470.3	Os04g42470.4
59107	Os04g41570.1	Os04g41570.2
59106	Os04g41500.1	Os04g41500.2
59105	Os04g40630.2	Os04g40630.3
59104	Os04g40330.2	Os04g40330.3
59103	Os04g40190.2	Os04g40190.3
59102	Os04g40140.1	Os04g40140.2
59101	Os04g39320.3	Os04g39320.4
59100	Os04g39260.1	Os04g39260.2
59099	Os04g36570.1	Os04g36570.2
59098	Os04g36058.1	Os04g36058.2
59097	Os04g35560.1	Os04g35560.2
59096	Os04g35520.1	Os04g35520.2
59095	Os04g35510.1	Os04g35510.2
59094	Os04g35260.1	Os04g35260.2
59093	Os04g34984.1	Os04g34984.2
59092	Os04g34430.1	Os04g34430.2
59091	Os04g34170.1	Os04g34170.3
59090	Os04g33660.1	Os04g33660.2
59089	Os04g33640.1	Os04g33640.2
59088	Os04g33510.1	Os04g33510.2
59087	Os04g33330.1	Os04g33330.2
59086	Os04g33280.1	Os04g33280.2
59085	Os04g32950.4	Os04g32950.5
59084	Os04g32920.2	Os04g32920.3
59083	Os04g32850.1	Os04g32850.2
59082	Os04g32460.1	Os04g32460.2
59081	Os04g31690.1	Os04g31690.2
59080	Os04g31210.1	Os04g31210.2
59079	Os04g31010.1	Os04g31010.2
59078	Os04g29160.1	Os06g17190.1
59077	Os04g26330.1	Os11g09980.1
59076	Os04g25784.1	Os04g25784.2
59075	Os04g25220.1	Os04g26100.1
59074	Os04g24328.1	Os04g24469.1
59073	Os04g24319.1	Os04g24478.1
59072	Os04g23040.1	Os04g23040.2
59071	Os04g22900.2	Os04g22900.3
59070	Os04g20810.1	Os04g20810.2
59069	Os04g20474.1	Os04g20474.2
59068	Os04g20210.1	Os04g20210.2
59067	Os04g17920.1	Os09g06130.1
59066	Os04g17660.1	Os04g17660.2
59065	Os04g16790.1	Os08g15250.1
59064	Os04g16770.1	Os08g35420.1
59063	Os04g16760.1	Os10g38229.1
59062	Os04g15999.1	Os04g16649.1
59061	Os04g15790.2	Os04g15790.3
59060	Os04g15550.3	Os04g15550.4
59059	Os04g15550.1	Os04g15550.2
59058	Os04g14654.1	Os04g14654.2
59057	Os04g14510.1	Os04g14510.2
59056	Os04g14450.1	Os04g14450.2
59055	Os04g11980.1	Os04g11980.2
59054	Os04g11660.1	Os04g11660.2
59053	Os04g10750.1	Os04g10750.2
59052	Os04g09720.1	Os04g09720.2
59051	Os04g09350.3	Os04g09350.4
59050	Os04g09350.1	Os04g09350.2
59049	Os04g08034.3	Os04g08034.4
59048	Os04g08034.1	Os04g08034.2
59047	Os04g06770.1	Os04g06770.2
59046	Os04g06374.1	Os04g06450.1
59045	Os04g04000.1	Os04g04000.2
59044	Os04g02910.2	Os04g02910.3
59043	Os04g02820.1	Os04g02820.2
59042	Os04g02110.1	Os04g02110.2
59041	Os04g01600.1	Os04g01600.2
59040	Os04g01300.1	Os04g01300.2
59039	Os04g01250.1	Os04g01250.2
59038	Os03g64219.2	Os03g64219.3
59037	Os03g63150.1	Os03g63150.2
59036	Os03g63140.1	Os03g63140.2
59035	Os03g63074.1	Os03g63074.2
59034	Os03g62870.1	Os03g62870.2
59033	Os03g62730.1	Os03g62730.2
59032	Os03g62670.2	Os03g62670.3
59031	Os03g62510.1	Os03g62510.2
59030	Os03g62110.1	Os03g62110.2
59029	Os03g61890.1	Os03g61890.2
59028	Os03g61800.1	Os03g61800.2
59027	Os03g61630.1	Os03g61630.2
59026	Os03g61330.1	Os03g61330.2
59025	Os03g61260.1	Os03g61260.2
59024	Os03g61249.1	Os03g61319.1
59023	Os03g61080.1	Os03g61080.2
59022	Os03g61030.1	Os03g61030.2
59021	Os03g60880.2	Os03g60880.3
59020	Os03g60730.1	Os03g60730.2
59019	Os03g60610.1	Os03g60610.2
59018	Os03g59060.1	Os03g59060.2
59017	Os03g58490.1	Os03g58490.2
59016	Os03g58260.1	Os03g58260.2
59015	Os03g57840.1	Os03g57840.2
59014	Os03g57760.1	Os03g57760.2
59013	Os03g57580.2	Os03g57580.3
59012	Os03g57330.1	Os03g57330.2
59011	Os03g57110.1	Os03g57110.2
59010	Os03g56950.2	Os03g56950.3
59009	Os03g56810.1	Os03g56810.2
59008	Os03g56670.1	Os03g56670.2
59007	Os03g56460.1	Os03g56460.2
59006	Os03g55560.1	Os03g55560.2
59005	Os03g55220.1	Os03g55220.2
59004	Os03g55130.1	Os03g55130.2
59003	Os03g55070.1	Os03g55070.2
59002	Os03g54900.1	Os03g54900.2
59001	Os03g54200.1	Os03g54200.2
59000	Os03g54150.1	Os03g54150.2
58999	Os03g54100.1	Os03g54100.2
58998	Os03g53860.1	Os03g53860.2
58997	Os03g53650.1	Os03g53650.2
58996	Os03g53340.1	Os03g53340.2
58995	Os03g53190.1	Os03g53190.2
58994	Os03g53100.1	Os03g53100.2
58993	Os03g52970.1	Os03g52970.2
58992	Os03g52640.1	Os03g52640.2
58991	Os03g52594.1	Os03g52594.2
58990	Os03g52150.1	Os03g52150.2
58989	Os03g51690.1	Os03g51690.2
58988	Os03g51550.1	Os03g51550.2
58987	Os03g51520.1	Os03g51520.2
58986	Os03g51510.1	Os03g51510.2
58985	Os03g51479.3	Os03g51479.4
58984	Os03g51240.1	Os03g51240.2
58983	Os03g50740.1	Os03g50740.2
58982	Os03g50010.1	Os03g50010.2
58981	Os03g49620.5	Os03g49620.6
58980	Os03g49500.1	Os03g49500.2
58979	Os03g48850.1	Os03g48850.2
58978	Os03g48450.1	Os03g48450.2
58977	Os03g47500.1	Os03g47500.2
58976	Os03g46190.1	Os03g46190.2
58975	Os03g44620.1	Os03g44620.2
58974	Os03g44130.1	Os07g02500.1
58973	Os03g42650.1	Os03g42650.2
58972	Os03g41879.1	Os03g41899.1
58971	Os03g41510.1	Os03g41510.2
58970	Os03g41350.1	Os03g41350.2
58969	Os03g41200.2	Os03g41200.3
58968	Os03g40180.1	Os05g19370.1
58967	Os03g39740.1	Os03g39740.2
58966	Os03g38500.1	Os03g38500.2
58965	Os03g37984.3	Os03g37984.4
58964	Os03g37950.1	Os03g37950.2
58963	Os03g37730.1	Os04g29040.1
58962	Os03g35849.1	Os03g35849.2
58961	Os03g33172.1	Os03g33182.1
58960	Os03g33165.1	Os03g33177.1
58959	Os03g32790.1	Os03g32790.2
58958	Os03g31320.1	Os03g31320.2
58957	Os03g31310.1	Os03g31310.2
58956	Os03g31230.1	Os03g31230.2
58955	Os03g31110.1	Os03g31110.2
58954	Os03g30934.1	Os03g30934.2
58953	Os03g30519.1	Os03g30519.2
58952	Os03g30430.1	Os03g30430.2
58951	Os03g30300.1	Os03g30300.2
58950	Os03g29760.1	Os03g29760.2
58949	Os03g29540.1	Os03g29540.2
58948	Os03g28930.1	Os12g35100.1
58947	Os03g28400.1	Os07g44790.1
58946	Os03g28330.1	Os03g28330.2
58945	Os03g27390.1	Os03g27390.2
58944	Os03g27019.3	Os03g27019.4
58943	Os03g27019.1	Os03g27019.2
58942	Os03g26650.1	Os03g26650.2
58941	Os03g26630.1	Os03g26630.2
58940	Os03g26210.1	Os03g26210.2
58939	Os03g25970.1	Os03g25970.2
58938	Os03g25790.1	Os03g25790.2
58937	Os03g25600.1	Os03g25600.2
58936	Os03g24940.1	Os03g24940.2
58935	Os03g23970.1	Os03g23970.2
58934	Os03g23909.1	Os03g23929.1
58933	Os03g23010.3	Os03g23010.4
58932	Os03g22890.1	Os03g22890.2
58931	Os03g22800.2	Os03g22800.3
58930	Os03g22490.2	Os03g22490.3
58929	Os03g22270.2	Os03g22270.3
58928	Os03g21640.1	Os03g21640.2
58927	Os03g21600.1	Os03g21600.2
58926	Os03g21550.1	Os03g21550.2
58925	Os03g21510.1	Os03g21510.2
58924	Os03g21490.1	Os03g21490.2
58923	Os03g21380.1	Os03g21380.2
58922	Os03g21160.1	Os03g21160.2
58921	Os03g20780.1	Os03g20780.2
58920	Os03g20700.1	Os03g20700.2
58919	Os03g20420.2	Os03g20420.3
58918	Os03g20380.5	Os03g20380.6
58917	Os03g18500.1	Os03g18500.2
58916	Os03g17660.1	Os03g17660.2
58915	Os03g17634.1	Os03g17634.2
58914	Os03g17010.2	Os03g17010.3
58913	Os03g16980.1	Os03g16980.2
58912	Os03g16910.1	Os03g16910.2
58911	Os03g16640.1	Os06g16930.1
58910	Os03g16570.1	Os03g16570.2
58909	Os03g16500.1	Os03g16500.2
58908	Os03g16369.1	Os03g16369.2
58907	Os03g15720.1	Os03g15720.2
58906	Os03g15600.1	Os03g15600.2
58905	Os03g15020.3	Os03g15020.4
58904	Os03g14800.1	Os03g14800.2
58903	Os03g14590.2	Os03g14590.3
58902	Os03g14120.1	Os03g14120.2
58901	Os03g14040.1	Os03g14040.2
58900	Os03g13970.1	Os03g13970.2
58899	Os03g13840.1	Os03g13840.2
58898	Os03g13600.1	Os03g13600.2
58897	Os03g13460.1	Os03g13460.2
58896	Os03g13274.1	Os03g13274.2
58895	Os03g13170.1	Os09g39500.1
58894	Os03g12890.4	Os03g12890.5
58893	Os03g12820.1	Os03g12820.2
58892	Os03g12700.1	Os03g12700.2
58891	Os03g11734.1	Os03g11734.2
58890	Os03g11590.2	Os03g11590.3
58889	Os03g11380.1	Os03g11380.2
58888	Os03g10930.1	Os03g10930.2
58887	Os03g10620.1	Os03g10620.2
58886	Os03g10400.2	Os03g10400.3
58885	Os03g10080.3	Os03g10080.4
58884	Os03g09840.1	Os03g09840.2
58883	Os03g08950.1	Os07g09350.1
58882	Os03g08470.1	Os03g08470.2
58881	Os03g08090.1	Os03g08090.2
58880	Os03g08060.1	Os03g08060.2
58879	Os03g07570.1	Os03g07570.2
58878	Os03g07450.1	Os03g07450.2
58877	Os03g07110.1	Os03g07110.2
58876	Os03g07080.1	Os03g07080.2
58875	Os03g06760.1	Os03g06760.2
58874	Os03g06440.1	Os03g06440.2
58873	Os03g06420.1	Os03g06420.2
58872	Os03g06400.1	Os03g06400.2
58871	Os03g06370.1	Os03g06370.2
58870	Os03g05812.1	Os03g05812.2
58869	Os03g05540.1	Os03g05540.2
58868	Os03g04960.3	Os03g04960.4
58867	Os03g04960.1	Os03g04960.2
58866	Os03g04690.1	Os03g04690.2
58865	Os03g04300.1	Os03g04300.2
58864	Os03g03949.1	Os03g03949.2
58863	Os03g03920.3	Os03g03920.4
58862	Os03g03620.1	Os03g03620.2
58861	Os03g03164.1	Os03g03164.2
58860	Os03g03100.1	Os03g03100.2
58859	Os03g02840.2	Os03g02840.3
58858	Os03g02670.1	Os03g02670.2
58857	Os03g01750.1	Os03g01750.2
58856	Os03g01730.2	Os03g01730.3
58855	Os03g01610.1	Os03g01650.1
58854	Os03g01430.1	Os03g01480.1
58853	Os02g58550.1	Os02g58550.2
58852	Os02g58150.1	Os02g58150.2
58851	Os02g58139.1	Os02g58139.2
58850	Os02g57840.1	Os02g57840.2
58849	Os02g57630.1	Os02g57630.2
58848	Os02g57450.1	Os02g57450.2
58847	Os02g57410.1	Os02g57410.2
58846	Os02g57400.1	Os02g57400.2
58845	Os02g57280.6	Os02g57280.7
58844	Os02g57270.1	Os02g57270.2
58843	Os02g57140.1	Os02g57140.2
58842	Os02g56950.1	Os02g56950.2
58841	Os02g56850.1	Os02g56850.2
58840	Os02g55910.1	Os02g55910.2
58839	Os02g55840.1	Os02g55840.2
58838	Os02g55689.1	Os02g55729.1
58837	Os02g55530.1	Os02g55530.2
58836	Os02g55370.1	Os02g55390.1
58835	Os02g55330.1	Os02g55330.2
58834	Os02g55260.1	Os02g55260.2
58833	Os02g55200.1	Os02g55200.2
58832	Os02g54860.1	Os02g54860.2
58831	Os02g54770.1	Os02g54770.2
58830	Os02g54340.1	Os06g09290.1
58829	Os02g54200.1	Os02g54200.2
58828	Os02g54120.1	Os02g54120.2
58827	Os02g54090.2	Os02g54090.3
58826	Os02g53700.1	Os02g53700.2
58825	Os02g52430.1	Os02g52430.2
58824	Os02g52360.1	Os02g52360.2
58823	Os02g52220.1	Os02g52220.2
58822	Os02g51610.1	Os02g51610.2
58821	Os02g51450.1	Os02g51450.2
58820	Os02g50990.2	Os02g50990.3
58819	Os02g50840.1	Os02g50840.2
58818	Os02g50760.2	Os02g50760.3
58817	Os02g49760.2	Os02g49760.3
58816	Os02g49150.1	Os02g49150.2
58815	Os02g48720.1	Os02g48720.2
58814	Os02g48610.1	Os02g48610.2
58813	Os02g48560.1	Os02g48560.2
58812	Os02g48390.1	Os02g48390.2
58811	Os02g47670.1	Os02g47670.2
58810	Os02g47180.1	Os02g47180.2
58809	Os02g46962.1	Os02g46962.2
58808	Os02g46450.1	Os02g46450.2
58807	Os02g46440.1	Os02g46440.2
58806	Os02g46260.3	Os02g46260.4
58805	Os02g46080.1	Os02g46080.2
58804	Os02g45520.1	Os02g45520.2
58803	Os02g45490.1	Os02g45490.2
58802	Os02g45200.3	Os02g45200.4
58801	Os02g45054.2	Os02g45054.3
58800	Os02g44910.1	Os02g44910.2
58799	Os02g44890.1	Os02g44890.2
58798	Os02g44570.1	Os02g44570.2
58797	Os02g44510.2	Os02g44510.3
58796	Os02g44270.1	Os02g44270.2
58795	Os02g44230.1	Os02g44230.2
58794	Os02g43930.2	Os02g43930.3
58793	Os02g43830.1	Os02g43830.2
58792	Os02g43500.1	Os02g43500.2
58791	Os02g43340.1	Os02g43340.2
58790	Os02g42488.1	Os02g42506.1
58789	Os02g42479.1	Os02g42497.1
58788	Os02g42290.1	Os02g42290.2
58787	Os02g42020.1	Os02g42020.2
58786	Os02g41650.1	Os02g41650.2
58785	Os02g41630.1	Os02g41630.2
58784	Os02g40890.1	Os02g40890.2
58783	Os02g40870.1	Os02g40870.2
58782	Os02g40820.1	Os02g40820.2
58781	Os02g40784.1	Os02g40784.2
58780	Os02g40340.1	Os02g40340.2
58779	Os02g40240.1	Os02g40240.2
58778	Os02g40150.1	Os02g40170.1
58777	Os02g39970.1	Os02g39970.2
58776	Os02g39720.1	Os02g39720.2
58775	Os02g39550.1	Os02g39550.2
58774	Os02g39530.1	Os02g39530.2
58773	Os02g39030.1	Os02g39030.2
58772	Os02g39020.1	Os11g42780.1
58771	Os02g38970.1	Os02g38970.2
58770	Os02g38840.1	Os02g38840.2
58769	Os02g38508.1	Os02g38598.1
58768	Os02g38499.1	Os02g38589.1
58767	Os02g38350.1	Os02g38350.2
58766	Os02g37950.1	Os02g37950.2
58765	Os02g37130.1	Os02g37130.2
58764	Os02g36880.1	Os02g36880.2
58763	Os02g36590.1	Os02g36590.2
58762	Os02g36490.1	Os02g36490.2
58761	Os02g36160.1	Os02g36180.1
58760	Os02g36140.1	Os02g36140.2
58759	Os02g35750.1	Os02g35750.2
58758	Os02g35190.1	Os02g35190.2
58757	Os02g35160.1	Os02g35160.2
58756	Os02g34990.1	Os02g34990.2
58755	Os02g34570.1	Os02g34570.2
58754	Os02g34460.1	Os04g35090.1
58753	Os02g33320.1	Os02g33320.2
58752	Os02g33290.1	Os02g33290.2
58751	Os02g32530.1	Os02g32530.2
58750	Os02g32350.1	Os02g32350.2
58749	Os02g32250.1	Os02g32250.2
58748	Os02g32160.1	Os02g32160.2
58747	Os02g32060.1	Os02g32060.2
58746	Os02g31910.1	Os02g31910.2
58745	Os02g31220.1	Os02g31220.2
58744	Os02g30730.3	Os02g30730.4
58743	Os02g30730.1	Os02g30730.2
58742	Os02g30624.1	Os02g30624.2
58741	Os02g30410.1	Os02g30410.2
58740	Os02g30230.1	Os02g30230.2
58739	Os02g30140.1	Os02g30140.2
58738	Os02g29550.1	Os02g29550.2
58737	Os02g29510.2	Os02g29510.3
58736	Os02g28640.1	Os09g13490.1
58735	Os02g28074.1	Os02g28074.2
58734	Os02g26650.1	Os02g26650.2
58733	Os02g26349.1	Os02g26349.2
58732	Os02g24190.1	Os02g24190.2
58731	Os02g21920.1	Os02g21920.2
58730	Os02g21510.1	Os02g21510.2
58729	Os02g21009.1	Os02g21009.2
58728	Os02g20310.1	Os02g20310.2
58727	Os02g20230.1	Os10g24680.1
58726	Os02g19700.1	Os07g45420.1
58725	Os02g19510.1	Os02g19510.2
58724	Os02g18820.1	Os02g18820.2
58723	Os02g18180.1	Os02g18180.2
58722	Os02g17500.1	Os02g17500.2
58721	Os02g17320.1	Os02g17320.2
58720	Os02g15880.1	Os02g15880.2
58719	Os02g15870.1	Os02g15870.2
58718	Os02g15169.1	Os02g15178.1
58717	Os02g14770.1	Os02g14770.2
58716	Os02g14330.1	Os02g14350.1
58715	Os02g14000.1	Os02g14000.2
58714	Os02g13970.1	Os02g13970.2
58713	Os02g13630.1	Os02g13630.2
58712	Os02g11840.1	Os02g11840.2
58711	Os02g11110.1	Os02g11110.2
58710	Os02g10920.3	Os02g10920.4
58709	Os02g10800.1	Os02g10800.2
58708	Os02g10770.1	Os02g10770.2
58707	Os02g10200.1	Os02g10200.2
58706	Os02g10180.1	Os02g10180.2
58705	Os02g10070.1	Os02g10070.2
58704	Os02g10010.1	Os02g10010.2
58703	Os02g09810.1	Os02g09810.2
58702	Os02g09450.2	Os02g09450.3
58701	Os02g07680.1	Os02g07680.2
58700	Os02g07450.1	Os02g07450.2
58699	Os02g07260.1	Os02g07260.2
58698	Os02g07150.1	Os02g07150.2
58697	Os02g06920.1	Os02g06920.2
58696	Os02g06770.1	Os02g06770.2
58695	Os02g06640.2	Os05g42424.1
58694	Os02g06010.1	Os02g06010.2
58693	Os02g05810.1	Os02g05810.2
58692	Os02g05700.1	Os02g05700.2
58691	Os02g05480.1	Os02g05480.2
58690	Os02g04924.1	Os02g04924.2
58689	Os02g04320.1	Os02g04320.2
58688	Os02g04250.2	Os02g04250.3
58687	Os02g04230.1	Os02g04230.2
58686	Os02g04190.2	Os02g04190.3
58685	Os02g04170.1	Os02g04170.2
58684	Os02g03760.1	Os02g03760.2
58683	Os02g03670.3	Os02g03670.4
58682	Os02g03580.1	Os02g03580.2
58681	Os02g03280.1	Os02g03280.2
58680	Os02g03050.1	Os02g03050.2
58679	Os02g02910.2	Os02g02910.3
58678	Os02g02720.1	Os02g02720.2
58677	Os02g02710.3	Os02g02710.4
58676	Os02g02590.1	Os02g02590.2
58675	Os02g02400.3	Os02g02400.4
58674	Os02g02350.1	Os02g02350.2
58673	Os02g02170.1	Os02g02190.1
58672	Os02g02040.4	Os02g02040.5
58671	Os02g02040.2	Os02g02040.3
58670	Os02g01790.1	Os02g01790.2
58669	Os02g01649.1	Os02g01679.1
58668	Os02g01610.1	Os02g01610.2
58667	Os02g01380.1	Os02g01380.2
58666	Os01g74530.1	Os01g74530.2
58665	Os01g74310.2	Os01g74310.3
58664	Os01g73950.1	Os01g73950.2
58663	Os01g73570.1	Os01g73570.2
58662	Os01g73514.1	Os01g73514.2
58661	Os01g73332.1	Os01g73356.1
58660	Os01g73080.1	Os01g73080.2
58659	Os01g72820.1	Os01g72820.2
58658	Os01g72570.1	Os01g72570.2
58657	Os01g72490.1	Os01g72490.2
58656	Os01g72030.1	Os11g02590.1
58655	Os01g71558.1	Os01g71608.1
58654	Os01g71549.1	Os01g71599.1
58653	Os01g71114.1	Os01g71114.2
58652	Os01g70920.1	Os01g70920.2
58651	Os01g70260.1	Os01g70260.2
58650	Os01g70060.1	Os01g70060.2
58649	Os01g69980.1	Os01g69980.2
58648	Os01g69120.1	Os01g69120.2
58647	Os01g68970.2	Os01g68970.3
58646	Os01g68870.1	Os01g68870.2
58645	Os01g68730.1	Os01g68730.2
58644	Os01g68320.1	Os01g68320.2
58643	Os01g67520.2	Os01g67520.3
58642	Os01g67500.1	Os01g67500.2
58641	Os01g67340.1	Os01g67340.2
58640	Os01g67330.1	Os01g67330.2
58639	Os01g67220.1	Os01g67220.2
58638	Os01g67134.1	Os01g67134.2
58637	Os01g67040.1	Os01g67040.2
58636	Os01g66890.1	Os01g66890.2
58635	Os01g66860.1	Os01g66860.2
58634	Os01g66290.1	Os01g66290.2
58633	Os01g66190.1	Os01g66190.2
58632	Os01g66110.1	Os01g66110.2
58631	Os01g65920.1	Os01g65920.2
58630	Os01g65780.1	Os01g65780.2
58629	Os01g65400.3	Os01g65400.4
58628	Os01g65080.1	Os01g65080.2
58627	Os01g64810.1	Os01g64810.2
58626	Os01g64670.1	Os01g64670.2
58625	Os01g64650.1	Os01g64650.2
58624	Os01g64010.1	Os01g64010.2
58623	Os01g63389.1	Os01g64949.1
58622	Os01g63220.1	Os01g63220.2
58621	Os01g62890.1	Os01g62890.2
58620	Os01g62820.2	Os01g62820.3
58619	Os01g62460.1	Os01g62460.2
58618	Os01g61760.1	Os01g61760.2
58617	Os01g61710.2	Os01g61710.3
58616	Os01g61300.1	Os09g23180.1
58615	Os01g60700.1	Os01g60700.2
58614	Os01g60369.1	Os01g60389.1
58613	Os01g60270.1	Os01g60270.2
58612	Os01g60190.1	Os01g60190.2
58611	Os01g59660.1	Os01g59660.2
58610	Os01g59600.1	Os01g59600.2
58609	Os01g59500.1	Os01g59500.2
58608	Os01g59150.1	Os01g59150.2
58607	Os01g59130.1	Os01g59130.2
58606	Os01g58890.1	Os01g58890.2
58605	Os01g58740.1	Os01g58740.2
58604	Os01g58690.2	Os01g58690.3
58603	Os01g57410.1	Os01g57410.2
58602	Os01g57294.1	Os01g57324.1
58601	Os01g56949.1	Os01g56969.1
58600	Os01g56670.1	Os01g56670.2
58599	Os01g56580.1	Os01g56580.2
58598	Os01g56510.1	Os01g56510.2
58597	Os01g56270.1	Os01g56270.2
58596	Os01g56230.1	Os01g56230.2
58595	Os01g55799.1	Os01g55799.2
58594	Os01g55290.1	Os01g55290.2
58593	Os01g54980.1	Os11g07640.1
58592	Os01g54520.1	Os01g54520.2
58591	Os01g53779.1	Os01g53779.2
58590	Os01g53150.1	Os01g53150.2
58589	Os01g52760.1	Os01g52760.2
58588	Os01g52500.3	Os01g52500.4
58587	Os01g52140.1	Os01g52140.2
58586	Os01g51140.1	Os01g51140.2
58585	Os01g49820.1	Os01g49820.2
58584	Os01g49310.1	Os01g49310.2
58583	Os01g48910.1	Os01g48910.2
58582	Os01g48770.1	Os05g48320.1
58581	Os01g48680.1	Os01g48680.2
58580	Os01g47540.1	Os01g47540.2
58579	Os01g47256.1	Os01g47256.2
58578	Os01g46200.1	Os01g46200.2
58577	Os01g46130.2	Os01g46130.3
58576	Os01g45880.1	Os01g45880.2
58575	Os01g45750.1	Os01g45750.2
58574	Os01g45439.1	Os01g45439.2
58573	Os01g45274.2	Os01g45274.3
58572	Os01g45020.1	Os01g45020.2
58571	Os01g43370.1	Os01g43370.2
58570	Os01g43010.1	Os01g43010.2
58569	Os01g42700.1	Os01g42700.2
58568	Os01g42620.1	Os01g42620.2
58567	Os01g42490.2	Os01g42490.3
58566	Os01g41610.1	Os01g41610.2
58565	Os01g41010.1	Os01g41010.2
58564	Os01g40990.1	Os01g40990.2
58563	Os01g40420.2	Os01g40420.3
58562	Os01g40050.1	Os01g40050.2
58561	Os01g39810.1	Os01g39810.2
58560	Os01g39770.2	Os01g39770.3
58559	Os01g39000.1	Os01g39000.2
58558	Os01g38620.1	Os01g38620.2
58557	Os01g38049.1	Os01g38058.1
58556	Os01g38020.1	Os04g07080.1
58555	Os01g37720.1	Os09g11710.1
58554	Os01g37560.1	Os01g37560.2
58553	Os01g37280.4	Os01g37280.5
58552	Os01g37260.1	Os01g37260.2
58551	Os01g37210.1	Os01g37210.2
58550	Os01g36700.1	Os07g10760.1
58549	Os01g35580.1	Os01g35580.2
58548	Os01g35160.1	Os01g35160.2
58547	Os01g35129.1	Os01g35149.1
58546	Os01g35050.1	Os01g35050.2
58545	Os01g34780.1	Os01g34780.2
58544	Os01g32870.1	Os01g32870.2
58543	Os01g32350.1	Os01g32350.2
58542	Os01g31870.4	Os01g31870.5
58541	Os01g31840.1	Os09g23100.1
58540	Os01g31800.1	Os03g17100.1
58539	Os01g31030.1	Os04g17798.1
58538	Os01g28720.1	Os04g25430.1
58537	Os01g28690.1	Os01g28690.2
58536	Os01g28680.6	Os01g28680.7
58535	Os01g28089.1	Os01g28109.1
58534	Os01g26912.1	Os01g27140.1
58533	Os01g26832.1	Os01g26920.1
58532	Os01g26370.1	Os01g26370.2
58531	Os01g26130.2	Os01g26130.3
58530	Os01g25720.1	Os01g25720.2
58529	Os01g25330.1	Os01g25330.2
58528	Os01g24710.1	Os01g24710.2
58527	Os01g24550.1	Os01g24600.1
58526	Os01g24020.1	Os01g24020.2
58525	Os01g23680.2	Os01g23680.3
58524	Os01g23219.1	Os01g23239.1
58523	Os01g22630.1	Os01g22630.2
58522	Os01g22039.1	Os01g22209.1
58521	Os01g20110.1	Os01g20110.2
58520	Os01g19840.1	Os05g28750.1
58519	Os01g19820.1	Os01g19820.2
58518	Os01g19630.1	Os01g19630.2
58517	Os01g18880.1	Os01g18880.2
58516	Os01g17070.1	Os01g17070.2
58515	Os01g16180.1	Os01g16180.2
58514	Os01g16170.3	Os01g16170.4
58513	Os01g16030.1	Os01g16030.2
58512	Os01g15790.1	Os01g15790.2
58511	Os01g15669.1	Os01g15709.1
58510	Os01g15660.2	Os01g15660.3
58509	Os01g15470.2	Os01g15470.3
58508	Os01g15429.1	Os01g15438.1
58507	Os01g15290.1	Os01g15290.2
58506	Os01g15139.1	Os01g15229.1
58505	Os01g14810.2	Os01g14810.3
58504	Os01g14610.1	Os01g14610.2
58503	Os01g14020.1	Os01g14020.2
58502	Os01g13660.1	Os01g13660.2
58501	Os01g13350.1	Os01g13350.2
58500	Os01g13210.1	Os01g13210.2
58499	Os01g13090.1	Os01g13090.2
58498	Os01g13030.1	Os01g13030.2
58497	Os01g12810.1	Os01g12810.2
58496	Os01g12680.2	Os01g12680.3
58495	Os01g12400.1	Os01g12400.2
58494	Os01g12280.1	Os01g12280.2
58493	Os01g12160.1	Os01g12160.2
58492	Os01g11960.1	Os01g11960.2
58491	Os01g10680.1	Os01g10680.2
58490	Os01g10630.1	Os01g10630.2
58489	Os01g10450.1	Os01g10450.2
58488	Os01g09750.1	Os01g09750.2
58487	Os01g09730.1	Os01g09730.2
58486	Os01g09620.1	Os01g09620.2
58485	Os01g08750.1	Os01g08750.2
58484	Os01g08700.4	Os01g08700.5
58483	Os01g08270.1	Os01g08270.2
58482	Os01g07760.1	Os01g07760.2
58481	Os01g07720.3	Os01g07720.4
58480	Os01g07480.1	Os01g07480.2
58479	Os01g07370.1	Os01g07370.2
58478	Os01g06640.1	Os01g06640.2
58477	Os01g06590.1	Os01g06590.2
58476	Os01g06290.1	Os01g06290.2
58475	Os01g06280.1	Os01g06280.2
58474	Os01g05500.1	Os01g05500.2
58473	Os01g04020.1	Os01g04020.2
58472	Os01g02940.2	Os01g02940.3
58471	Os01g02170.1	Os01g02170.2
58470	Os01g01970.1	Os01g01970.2
58469	Os01g01510.1	Os01g01510.2
58468	Os01g01240.1	Os05g39740.1
58467	Os01g01150.1	Os01g01150.2
58466	Os01g01040.1	Os01g01040.2
58465	Os01g01010.1	Os01g01010.2
58464	Os12g44390.1
58463	Os12g44380.3
58462	Os12g44380.2
58461	Os12g44380.1
58460	Os12g44370.1
58459	Os12g44360.1
58458	Os12g44350.1
58457	Os12g44340.1
58456	Os12g44320.1
58455	Os12g44310.3
58454	Os12g44310.2
58453	Os12g44310.1
58452	Os12g44300.1
58451	Os12g44290.1
58450	Os12g44280.1
58449	Os12g44270.1
58448	Os12g44260.1
58447	Os12g44250.1
58446	Os12g44240.1
58445	Os12g44230.2
58444	Os12g44230.1
58443	Os12g44220.1
58442	Os12g44210.1
58441	Os12g44200.1
58440	Os12g44190.1
58439	Os12g44180.1
58438	Os12g44174.1
58437	Os12g44170.1
58436	Os12g44160.3
58435	Os12g44150.1
58434	Os12g44140.1
58433	Os12g44130.1
58432	Os12g44120.1
58431	Os12g44110.2
58430	Os12g44110.1
58429	Os12g44100.1
58428	Os12g44090.1
58427	Os12g44080.1
58426	Os12g44070.1
58425	Os12g44060.1
58424	Os12g44050.1
58423	Os12g44040.1
58422	Os12g44030.1
58421	Os12g44020.1
58420	Os12g44010.1
58419	Os12g44000.2
58418	Os12g44000.1
58417	Os12g43990.1
58416	Os12g43980.1
58415	Os12g43970.1
58414	Os12g43960.1
58413	Os12g43950.1
58412	Os12g43940.1
58411	Os12g43930.1
58410	Os12g43910.1
58409	Os12g43900.1
58408	Os12g43890.1
58407	Os12g43880.1
58406	Os12g43870.1
58405	Os12g43860.1
58404	Os12g43850.1
58403	Os12g43840.1
58402	Os12g43830.1
58401	Os12g43820.1
58400	Os12g43810.1
58399	Os12g43790.1
58398	Os12g43780.1
58397	Os12g43770.1
58396	Os12g43760.1
58395	Os12g43750.1
58394	Os12g43740.1
58393	Os12g43730.1
58392	Os12g43720.1
58391	Os12g43710.1
58390	Os12g43700.1
58389	Os12g43680.1
58388	Os12g43670.1
58387	Os12g43660.1
58386	Os12g43640.1
58385	Os12g43630.3
58384	Os12g43630.2
58383	Os12g43630.1
[truncated: 58,382 more rows]
