# Supplementary material for: Whole proteome identification of plant candidate G-protein coupled receptors in Arabidopsis, rice, and poplar: computational prediction and in-vivo protein coupling
Source: Genome Biol. 2008 Jul 31;9(7):R120. doi: 10.1186/gb-2008-9-7-r120 (PMC2530877; doi:10.1186/gb-2008-9-7-r120)
Supplement: Additional data file 14 — Also listed are Populus protein sequence identifiers, including splice variant identifiers, used in this study [file gb-2008-9-7-r120-S14.xls]

## Sheet: Pop1clust
Additional Data File 14
Identified protein redundancies in the Populus trichocarpa proteome (version 1.1).
There are 44,920 protein clusters with 44,384 of the clusters only containing one protein sequence.
The nrProtID column gives the numerical identifier we assigned to identify each protein cluster.
Redundant protein sequences found within each cluster are listed horizontally.
nrProtID	Cluster proteins
44920	Pop563268	Pop578600	Pop593858	Pop593861	Pop655445	Pop655455	Pop659784	Pop669446	Pop670620	Pop748855	Pop814014	Pop835910
44919	Pop268354	Pop268486	Pop279390	Pop292169	Pop298263	Pop298489	Pop299179
44918	Pop650690	Pop654735	Pop710153	Pop710567	Pop715371	Pop719701
44917	Pop270428	Pop272157	Pop277108	Pop277323	Pop285046	Pop285286
44916	Pop561290	Pop578792	Pop654208	Pop654209	Pop679437	Pop737315
44915	Pop554937	Pop639900	Pop672228	Pop747465	Pop748970
44914	Pop268370	Pop270419	Pop272521	Pop277325	Pop279095
44913	Pop265325	Pop265928	Pop274143	Pop284742	Pop285250
44912	Pop660743	Pop728158	Pop762947	Pop819383
44911	Pop788408	Pop789004	Pop790160	Pop790302
44910	Pop547834	Pop710530	Pop824829	Pop828761
44909	Pop563786	Pop735457	Pop822535	Pop826396
44908	Pop677379	Pop711541	Pop803773	Pop833418
44907	Pop202605	Pop594217	Pop595112	Pop649858
44906	Pop748250	Pop795185	Pop813144	Pop813198
44905	Pop579090	Pop579621	Pop589771	Pop592566
44904	Pop554854	Pop566650	Pop585850	Pop593632
44903	Pop591303	Pop592419	Pop593309
44902	Pop555124	Pop579391	Pop593556
44901	Pop671616	Pop677246	Pop784728
44900	Pop753892	Pop788832	Pop788833
44899	Pop248347	Pop248357	Pop298814
44898	Pop584197	Pop589214	Pop592959
44897	Pop589246	Pop828581	Pop828582
44896	Pop590359	Pop783109	Pop783110
44895	Pop644880	Pop664306	Pop671531
44894	Pop713792	Pop817797	Pop831089
44893	Pop582519	Pop790700	Pop805395
44892	Pop665264	Pop665273	Pop836014
44891	Pop570921	Pop570924	Pop579624
44890	Pop584586	Pop748468	Pop814735
44889	Pop780086	Pop780087	Pop780088
44888	Pop576061	Pop717167	Pop821588
44887	Pop789631	Pop789884	Pop790205
44886	Pop581560	Pop768571	Pop804721
44885	Pop591357	Pop595929	Pop747580
44884	Pop659725	Pop817301	Pop827882
44883	Pop757631	Pop757633	Pop790780
44882	Pop788410	Pop788968	Pop791206
44881	Pop265913	Pop267977	Pop272903
44880	Pop592347	Pop594310	Pop828890
44879	Pop270432	Pop279041	Pop279388
44878	Pop263000	Pop263836	Pop284011
44877	Pop285769	Pop288443	Pop290475
44876	Pop263832	Pop284001	Pop288770
44875	Pop740160	Pop743247	Pop814542
44874	Pop263002	Pop263831	Pop288764
44873	Pop267604	Pop270423	Pop277317
44872	Pop263001	Pop284006	Pop288765
44871	Pop571437	Pop592448	Pop595782
44870	Pop581938	Pop581939	Pop594026
44869	Pop261013	Pop275609	Pop277402
44868	Pop270393	Pop274714	Pop290408
44867	Pop591319	Pop670556	Pop783914
44866	Pop648335	Pop648346	Pop678670
44865	Pop585965	Pop590286	Pop711768
44864	Pop271177	Pop275078	Pop284656
44863	Pop575241	Pop732131	Pop823381
44862	Pop594224	Pop594793	Pop597451
44861	Pop266954	Pop269845	Pop271926
44860	Pop579122	Pop589768	Pop592569
44859	Pop580701	Pop584647	Pop590339
44858	Pop763479	Pop829022
44857	Pop583546	Pop761511
44856	Pop569299	Pop596283
44855	Pop759135	Pop800599
44854	Pop229610	Pop229616
44853	Pop672873	Pop806461
44852	Pop178169	Pop178789
44851	Pop752140	Pop797672
44850	Pop763927	Pop802615
44849	Pop564011	Pop765722
44848	Pop255431	Pop255436
44847	Pop247914	Pop247919
44846	Pop247713	Pop247950
44845	Pop553365	Pop585300
44844	Pop769062	Pop804902
44843	Pop785505	Pop785511
44842	Pop177218	Pop177220
44841	Pop588705	Pop676368
44840	Pop177342	Pop177347
44839	Pop273420	Pop285795
44838	Pop573011	Pop592408
44837	Pop279443	Pop423138
44836	Pop557092	Pop584786
44835	Pop261473	Pop261478
44834	Pop669608	Pop681270
44833	Pop553033	Pop788569
44832	Pop554958	Pop583937
44831	Pop262967	Pop265603
44830	Pop744336	Pop837136
44829	Pop570368	Pop834376
44828	Pop275514	Pop275770
44827	Pop562412	Pop763987
44826	Pop288689	Pop293650
44825	Pop581523	Pop582191
44824	Pop575518	Pop575519
44823	Pop580327	Pop580344
44822	Pop784325	Pop811027
44821	Pop547762	Pop750600
44820	Pop782921	Pop782922
44819	Pop819752	Pop832230
44818	Pop547760	Pop547763
44817	Pop232962	Pop294427
44816	Pop561252	Pop576255
44815	Pop547756	Pop750595
44814	Pop282655	Pop283984
44813	Pop806594	Pop806595
44812	Pop588324	Pop669875
44811	Pop254954	Pop254977
44810	Pop571762	Pop597596
44809	Pop569255	Pop829125
44808	Pop197725	Pop277936
44807	Pop572829	Pop747851
44806	Pop257103	Pop269864
44805	Pop774761	Pop792369
44804	Pop180910	Pop268336
44803	Pop595454	Pop595456
44802	Pop792350	Pop802766
44801	Pop819725	Pop832218
44800	Pop579694	Pop589799
44799	Pop209439	Pop248959
44798	Pop230598	Pop272813
44797	Pop271307	Pop271312
44796	Pop747519	Pop800454
44795	Pop295758	Pop410430
44794	Pop557367	Pop747625
44793	Pop552077	Pop552078
44792	Pop817675	Pop831025
44791	Pop594305	Pop790145
44790	Pop178161	Pop178795
44789	Pop234885	Pop234886
44788	Pop590251	Pop769065
44787	Pop172072	Pop269807
44786	Pop580640	Pop597452
44785	Pop584972	Pop790963
44784	Pop783273	Pop810648
44783	Pop568395	Pop592514
44782	Pop592766	Pop593108
44781	Pop585237	Pop592512
44780	Pop558830	Pop747594
44779	Pop571846	Pop579530
44778	Pop285761	Pop290468
44777	Pop788908	Pop789891
44776	Pop571283	Pop571284
44775	Pop594504	Pop782225
44774	Pop594117	Pop788613
44773	Pop712118	Pop836955
44772	Pop751969	Pop793063
44771	Pop273372	Pop286208
44770	Pop557647	Pop767817
44769	Pop557364	Pop596315
44768	Pop289904	Pop293102
44767	Pop733926	Pop823550
44766	Pop555369	Pop829282
44765	Pop258194	Pop258209
44764	Pop750532	Pop750781
44763	Pop577701	Pop579669
44762	Pop759901	Pop800882
44761	Pop288180	Pop288189
44760	Pop584338	Pop779684
44759	Pop578173	Pop578176
44758	Pop778122	Pop782385
44757	Pop196259	Pop196264
44756	Pop200541	Pop200548
44755	Pop250602	Pop294416
44754	Pop660896	Pop828962
44753	Pop574631	Pop574633
44752	Pop566996	Pop833703
44751	Pop788749	Pop789173
44750	Pop754508	Pop798654
44749	Pop241599	Pop241607
44748	Pop588718	Pop795836
44747	Pop753448	Pop793376
44746	Pop219259	Pop275927
44745	Pop285725	Pop288451
44744	Pop814519	Pop826295
44743	Pop273843	Pop410488
44742	Pop748049	Pop835427
44741	Pop415486	Pop415487
44740	Pop646125	Pop676405
44739	Pop709743	Pop836394
44738	Pop789883	Pop812244
44737	Pop173174	Pop173179
44736	Pop677440	Pop678859
44735	Pop270957	Pop288307
44734	Pop594255	Pop679427
44733	Pop776999	Pop777004
44732	Pop296640	Pop296644
44731	Pop552424	Pop829007
44730	Pop565534	Pop821711
44729	Pop576247	Pop576270
44728	Pop827046	Pop828591
44727	Pop790331	Pop792499
44726	Pop561963	Pop654211
44725	Pop550502	Pop829935
44724	Pop751563	Pop785573
44723	Pop789003	Pop789881
44722	Pop227843	Pop227857
44721	Pop678287	Pop796840
44720	Pop232964	Pop294431
44719	Pop585856	Pop592943
44718	Pop788906	Pop789894
44717	Pop574419	Pop747308
44716	Pop788656	Pop788657
44715	Pop270354	Pop279528
44714	Pop784807	Pop790360
44713	Pop585558	Pop746398
44712	Pop570684	Pop744433
44711	Pop286218	Pop423692
44710	Pop584783	Pop758192
44709	Pop272189	Pop276639
44708	Pop592505	Pop644595
44707	Pop577558	Pop587023
44706	Pop233673	Pop233678
44705	Pop764828	Pop789073
44704	Pop779877	Pop789092
44703	Pop286013	Pop292424
44702	Pop293283	Pop293297
44701	Pop583237	Pop756865
44700	Pop208234	Pop291020
44699	Pop226344	Pop226350
44698	Pop784808	Pop790359
44697	Pop579677	Pop596460
44696	Pop174592	Pop174600
44695	Pop574021	Pop595293
44694	Pop575572	Pop575575
44693	Pop262197	Pop265391
44692	Pop262931	Pop292029
44691	Pop249283	Pop293085
44690	Pop586673	Pop589740
44689	Pop770937	Pop805748
44688	Pop216819	Pop263704
44687	Pop781251	Pop781267
44686	Pop790434	Pop795725
44685	Pop761057	Pop761059
44684	Pop550049	Pop595857
44683	Pop591149	Pop748086
44682	Pop670186	Pop680672
44681	Pop579850	Pop804338
44680	Pop591012	Pop591016
44679	Pop642114	Pop654011
44678	Pop727576	Pop727577
44677	Pop772524	Pop791590
44676	Pop263344	Pop265249
44675	Pop288722	Pop288732
44674	Pop180980	Pop180995
44673	Pop268779	Pop294461
44672	Pop250040	Pop288480
44671	Pop283931	Pop287481
44670	Pop670499	Pop672352
44669	Pop565276	Pop837756
44668	Pop574007	Pop587452
44667	Pop587187	Pop750536
44666	Pop714807	Pop816196
44665	Pop202477	Pop202483
44664	Pop555370	Pop591110
44663	Pop569489	Pop569490
44662	Pop765668	Pop790876
44661	Pop801228	Pop818494
44660	Pop778413	Pop778414
44659	Pop569650	Pop594361
44658	Pop586577	Pop834211
44657	Pop553545	Pop645780
44656	Pop590537	Pop590540
44655	Pop250352	Pop250362
44654	Pop657374	Pop671128
44653	Pop282775	Pop285665
44652	Pop290816	Pop294233
44651	Pop653063	Pop747730
44650	Pop581314	Pop584550
44649	Pop584616	Pop595922
44648	Pop591340	Pop592443
44647	Pop571432	Pop596266
44646	Pop787095	Pop787529
44645	Pop788338	Pop789038
44644	Pop248702	Pop248709
44643	Pop573515	Pop790038
44642	Pop578045	Pop585911
44641	Pop588248	Pop588249
44640	Pop263990	Pop270940
44639	Pop551911	Pop583581
44638	Pop563545	Pop592978
44637	Pop680611	Pop809187
44636	Pop755807	Pop792402
44635	Pop755830	Pop788566
44634	Pop768803	Pop792853
44633	Pop784740	Pop788113
44632	Pop789564	Pop792250
44631	Pop676506	Pop678023
44630	Pop753825	Pop790581
44629	Pop180717	Pop266999
44628	Pop650821	Pop832290
44627	Pop659270	Pop659276
44626	Pop269856	Pop279412
44625	Pop568634	Pop593313
44624	Pop773389	Pop823476
44623	Pop172461	Pop273384
44622	Pop285348	Pop293116
44621	Pop175732	Pop287458
44620	Pop584994	Pop786463
44619	Pop819579	Pop819580
44618	Pop580414	Pop590929
44617	Pop587757	Pop587758
44616	Pop665064	Pop746779
44615	Pop756456	Pop756457
44614	Pop793012	Pop793013
44613	Pop565564	Pop580289
44612	Pop785257	Pop829032
44611	Pop554184	Pop592063
44610	Pop788204	Pop788207
44609	Pop245234	Pop281164
44608	Pop671580	Pop784576
44607	Pop786523	Pop790255
44606	Pop792110	Pop793179
44605	Pop556302	Pop582143
44604	Pop239996	Pop240010
44603	Pop244264	Pop244267
44602	Pop288306	Pop296834
44601	Pop583137	Pop583140
44600	Pop728795	Pop835053
44599	Pop569691	Pop569693
44598	Pop574500	Pop590868
44597	Pop593067	Pop651197
44596	Pop776702	Pop794295
44595	Pop783013	Pop783016
44594	Pop243723	Pop274134
44593	Pop580191	Pop592557
44592	Pop585099	Pop594136
44591	Pop788910	Pop790703
44590	Pop579103	Pop594711
44589	Pop581657	Pop593455
44588	Pop764413	Pop764415
44587	Pop783620	Pop788323
44586	Pop569484	Pop597043
44585	Pop588517	Pop588599
44584	Pop588963	Pop594698
44583	Pop596910	Pop732511
44582	Pop786880	Pop786881
44581	Pop567007	Pop567010
44580	Pop263223	Pop269536
44579	Pop582029	Pop587571
44578	Pop583348	Pop592078
44577	Pop583483	Pop594312
44576	Pop751970	Pop751971
44575	Pop177847	Pop295618
44574	Pop569531	Pop569532
44573	Pop593334	Pop593638
44572	Pop764416	Pop790493
44571	Pop790415	Pop793218
44570	Pop242174	Pop242177
44569	Pop579887	Pop581526
44568	Pop584773	Pop594898
44567	Pop774580	Pop793142
44566	Pop177966	Pop177967
44565	Pop260463	Pop284157
44564	Pop198910	Pop240906
44563	Pop565547	Pop595751
44562	Pop648993	Pop827216
44561	Pop751602	Pop785512
44560	Pop254375	Pop270875
44559	Pop585055	Pop596371
44558	Pop590358	Pop596475
44557	Pop576026	Pop576031
44556	Pop583838	Pop596251
44555	Pop589031	Pop676990
44554	Pop641471	Pop833165
44553	Pop676240	Pop741636
44552	Pop783509	Pop794285
44551	Pop556680	Pop597700
44550	Pop577318	Pop577326
44549	Pop583448	Pop596587
44548	Pop562992	Pop580832
44547	Pop581747	Pop596027
44546	Pop597036	Pop673227
44545	Pop709823	Pop814376
44544	Pop751513	Pop792530
44543	Pop786594	Pop792281
44542	Pop668570	Pop825556
44541	Pop680539	Pop832046
44540	Pop233420	Pop233435
44539	Pop296343	Pop297552
44538	Pop553402	Pop553403
44537	Pop594182	Pop597014
44536	Pop547718	Pop586272
44535	Pop577033	Pop593485
44534	Pop577327	Pop778187
44533	Pop819897	Pop822653
44532	Pop592438	Pop597095
44531	Pop288276	Pop296792
44530	Pop591647	Pop679588
44529	Pop790607	Pop795033
44528	Pop767458	Pop821192
44527	Pop282772	Pop285714
44526	Pop585646	Pop591023
44525	Pop269883	Pop277559
44524	Pop578122	Pop585727
44523	Pop706444	Pop722752
44522	Pop217314	Pop294220
44521	Pop564129	Pop584174
44520	Pop655269	Pop678874
44519	Pop678997	Pop818883
44518	Pop290175	Pop290579
44517	Pop548029	Pop829004
44516	Pop567170	Pop582852
44515	Pop579273	Pop597640
44514	Pop594326	Pop594332
44513	Pop198384	Pop203847
44512	Pop278058	Pop280208
44511	Pop575416	Pop575420
44510	Pop582424	Pop593253
44509	Pop673352	Pop678542
44508	Pop813708	Pop814695
44507	Pop233403	Pop295736
44506	Pop250724	Pop250730
44505	Pop292326	Pop294443
44504	Pop570053	Pop570055
44503	Pop569516	Pop594763
44502	Pop570653	Pop594699
44501	Pop586013	Pop594045
44500	Pop579833	Pop597368
44499	Pop550457	Pop677470
44498	Pop663544	Pop748518
44497	Pop557672	Pop641475
44496	Pop582513	Pop592148
44495	Pop737849	Pop746341
44494	Pop552772	Pop597717
44493	Pop562390	Pop592149
44492	Pop567436	Pop588736
44491	Pop582126	Pop595912
44490	Pop233414	Pop280413
44489	Pop585511	Pop588985
44488	Pop661689	Pop672083
44487	Pop800083	Pop814939
44486	Pop589769	Pop592568
44485	Pop174729	Pop277582
44484	Pop561015	Pop589265
44483	Pop584484	Pop596710
44482	Pop587264	Pop588056
44481	Pop576567	Pop595198
44480	Pop663477	Pop673738
44479	Pop266743	Pop291887
44478	Pop584087	Pop594346
44477	Pop662709	Pop744517
44476	Pop251991	Pop423107
44475	Pop274155	Pop286360
44474	Pop578069	Pop586448
44473	Pop171521	Pop272913
44472	Pop262932	Pop292028
44471	Pop579334	Pop587367
44470	Pop265566	Pop278303
44469	Pop579213	Pop668161
44468	Pop672774	Pop675522
44467	Pop273245	Pop279241
44466	Pop562657	Pop590327
44465	Pop566445	Pop566447
44464	Pop567150	Pop583334
44463	Pop296379	Pop414709
44462	Pop561286	Pop582833
44461	Pop565541	Pop565550
44460	Pop581573	Pop581587
44459	Pop681382	Pop789352
44458	Pop579565	Pop588471
44457	Pop597221	Pop748684
44456	Pop242799	Pop279038
44455	Pop276265	Pop295360
44454	Pop552778	Pop591358
44453	Pop579399	Pop597394
44452	Pop591029	Pop591309
44451	Pop592765	Pop595312
44450	Pop712584	Pop836192
44449	Pop247501	Pop247538
44448	Pop272503	Pop275674
44447	Pop566128	Pop579369
44446	Pop576589	Pop593711
44445	Pop580392	Pop590603
44444	Pop641826	Pop707043
44443	Pop273874	Pop289242
44442	Pop555457	Pop586537
44441	Pop567190	Pop741506
44440	Pop579707	Pop597008
44439	Pop279612	Pop285906
44438	Pop563688	Pop583111
44437	Pop579522	Pop582107
44436	Pop675337	Pop681513
44435	Pop556191	Pop648345
44434	Pop235596	Pop235618
44433	Pop204571	Pop267651
44432	Pop587957	Pop595219
44431	Pop658486	Pop672242
44430	Pop725361	Pop820186
44429	Pop295318	Pop421632
44428	Pop295516	Pop418440
44427	Pop585785	Pop673095
44426	Pop555568	Pop579316
44425	Pop558829	Pop596025
44424	Pop568700	Pop660762
44423	Pop578322	Pop593440
44422	Pop582490	Pop585790
44421	Pop197967	Pop197968
44420	Pop281259	Pop421340
44419	Pop582872	Pop591293
44418	Pop588561	Pop593142
44417	Pop287770	Pop287776
44416	Pop588851	Pop594790
44415	Pop285356	Pop579485
44414	Pop288710	Pop294451
44413	Pop563260	Pop597026
44412	Pop552717	Pop594367
44411	Pop590186	Pop784422
44410	Pop569937	Pop585363
44409	Pop572052	Pop711011
44408	Pop579134	Pop594291
44407	Pop679382	Pop681384
44406	Pop263771	Pop280465
44405	Pop572900	Pop572903
44404	Pop673314	Pop673933
44403	Pop274918	Pop274928
44402	Pop569779	Pop588114
44401	Pop577773	Pop676991
44400	Pop578463	Pop585381
44399	Pop227530	Pop280881
44398	Pop585555	Pop590535
44397	Pop588827	Pop596917
44396	Pop248409	Pop286058
44395	Pop553489	Pop593232
44394	Pop588014	Pop588015
44393	Pop594225	Pop594792
44392	Pop264107	Pop410414
44391	Pop290246	Pop409824
44390	Pop569115	Pop569117
44389	Pop557599	Pop595931
44388	Pop561856	Pop585396
44387	Pop586457	Pop596350
44386	Pop591235	Pop595718
44385	Pop577187	Pop594742
44384	Pop837657
44383	Pop837652
44382	Pop837611
44381	Pop837586
44380	Pop837576
44379	Pop837570
44378	Pop837548
44377	Pop837541
44376	Pop837528
44375	Pop837492
44374	Pop837483
44373	Pop837482
44372	Pop837476
44371	Pop837468
44370	Pop837467
44369	Pop837466
44368	Pop837445
44367	Pop837444
44366	Pop837441
44365	Pop837424
44364	Pop837423
44363	Pop837422
44362	Pop837406
44361	Pop837385
44360	Pop837384
44359	Pop837372
44358	Pop837368
44357	Pop837367
44356	Pop837355
44355	Pop837350
44354	Pop837341
44353	Pop837337
44352	Pop837325
44351	Pop837320
44350	Pop837290
44349	Pop837287
44348	Pop837266
44347	Pop837253
44346	Pop837245
44345	Pop837239
44344	Pop837236
44343	Pop837219
44342	Pop837213
44341	Pop837209
44340	Pop837198
44339	Pop837187
44338	Pop837186
44337	Pop837174
44336	Pop837155
44335	Pop837131
44334	Pop837122
44333	Pop837107
44332	Pop837090
44331	Pop837085
44330	Pop837084
44329	Pop837081
44328	Pop837074
44327	Pop837072
44326	Pop837055
44325	Pop837044
44324	Pop837031
44323	Pop837028
44322	Pop837024
44321	Pop837012
44320	Pop837007
44319	Pop836982
44318	Pop836980
44317	Pop836979
44316	Pop836962
44315	Pop836951
44314	Pop836933
44313	Pop836929
44312	Pop836928
44311	Pop836925
44310	Pop836924
44309	Pop836915
44308	Pop836908
44307	Pop836901
44306	Pop836891
44305	Pop836885
44304	Pop836883
44303	Pop836879
44302	Pop836871
44301	Pop836870
44300	Pop836868
44299	Pop836867
44298	Pop836860
44297	Pop836853
44296	Pop836846
44295	Pop836840
44294	Pop836829
44293	Pop836810
44292	Pop836808
44291	Pop836807
44290	Pop836805
44289	Pop836795
44288	Pop836781
44287	Pop836777
44286	Pop836776
44285	Pop836775
44284	Pop836765
44283	Pop836760
44282	Pop836758
44281	Pop836745
44280	Pop836726
44279	Pop836719
44278	Pop836712
44277	Pop836711
44276	Pop836707
44275	Pop836694
44274	Pop836675
44273	Pop836670
44272	Pop836669
44271	Pop836664
44270	Pop836661
44269	Pop836660
44268	Pop836655
44267	Pop836654
44266	Pop836651
44265	Pop836650
44264	Pop836632
44263	Pop836631
44262	Pop836626
44261	Pop836613
44260	Pop836608
44259	Pop836607
44258	Pop836588
44257	Pop836585
44256	Pop836573
44255	Pop836572
44254	Pop836570
44253	Pop836551
44252	Pop836549
44251	Pop836534
44250	Pop836526
44249	Pop836511
44248	Pop836509
44247	Pop836505
44246	Pop836504
44245	Pop836472
44244	Pop836456
44243	Pop836454
44242	Pop836447
44241	Pop836444
44240	Pop836440
44239	Pop836439
44238	Pop836438
44237	Pop836427
44236	Pop836419
44235	Pop836412
44234	Pop836411
44233	Pop836403
44232	Pop836395
44231	Pop836390
44230	Pop836387
44229	Pop836384
44228	Pop836380
44227	Pop836372
44226	Pop836368
44225	Pop836365
44224	Pop836364
44223	Pop836362
44222	Pop836353
44221	Pop836349
44220	Pop836335
44219	Pop836330
44218	Pop836323
44217	Pop836320
44216	Pop836316
44215	Pop836308
44214	Pop836304
44213	Pop836303
44212	Pop836295
44211	Pop836287
44210	Pop836280
44209	Pop836278
44208	Pop836277
44207	Pop836268
44206	Pop836259
44205	Pop836253
44204	Pop836247
44203	Pop836244
44202	Pop836228
44201	Pop836227
44200	Pop836224
44199	Pop836215
44198	Pop836209
44197	Pop836197
44196	Pop836179
44195	Pop836177
44194	Pop836168
44193	Pop836161
44192	Pop836143
44191	Pop836139
44190	Pop836136
44189	Pop836130
44188	Pop836129
44187	Pop836128
44186	Pop836123
44185	Pop836114
44184	Pop836101
44183	Pop836095
44182	Pop836093
44181	Pop836090
44180	Pop836087
44179	Pop836075
44178	Pop836064
44177	Pop836063
44176	Pop836058
44175	Pop836035
44174	Pop836008
44173	Pop835993
44172	Pop835982
44171	Pop835969
44170	Pop835960
44169	Pop835955
44168	Pop835954
44167	Pop835953
44166	Pop835950
44165	Pop835948
44164	Pop835945
44163	Pop835941
44162	Pop835930
44161	Pop835927
44160	Pop835912
44159	Pop835900
44158	Pop835899
44157	Pop835896
44156	Pop835890
44155	Pop835888
44154	Pop835886
44153	Pop835881
44152	Pop835874
44151	Pop835863
44150	Pop835845
44149	Pop835841
44148	Pop835833
44147	Pop835832
44146	Pop835828
44145	Pop835815
44144	Pop835809
44143	Pop835791
44142	Pop835782
44141	Pop835769
44140	Pop835768
44139	Pop835761
44138	Pop835760
44137	Pop835756
44136	Pop835755
44135	Pop835748
44134	Pop835741
44133	Pop835735
44132	Pop835729
44131	Pop835719
44130	Pop835710
44129	Pop835709
44128	Pop835707
44127	Pop835680
44126	Pop835677
44125	Pop835660
44124	Pop835648
44123	Pop835638
44122	Pop835631
44121	Pop835604
44120	Pop835601
44119	Pop835598
44118	Pop835593
44117	Pop835585
44116	Pop835576
44115	Pop835574
44114	Pop835561
44113	Pop835559
44112	Pop835543
44111	Pop835537
44110	Pop835532
44109	Pop835526
44108	Pop835524
44107	Pop835519
44106	Pop835516
44105	Pop835515
44104	Pop835479
44103	Pop835476
44102	Pop835473
44101	Pop835469
44100	Pop835465
44099	Pop835446
44098	Pop835439
44097	Pop835435
44096	Pop835420
44095	Pop835400
44094	Pop835391
44093	Pop835381
44092	Pop835373
44091	Pop835368
44090	Pop835360
44089	Pop835348
44088	Pop835343
44087	Pop835332
44086	Pop835324
44085	Pop835321
44084	Pop835312
44083	Pop835311
44082	Pop835309
44081	Pop835305
44080	Pop835294
44079	Pop835283
44078	Pop835270
44077	Pop835253
44076	Pop835251
44075	Pop835248
44074	Pop835242
44073	Pop835205
44072	Pop835204
44071	Pop835181
44070	Pop835180
44069	Pop835158
44068	Pop835152
44067	Pop835149
44066	Pop835145
44065	Pop835143
44064	Pop835110
44063	Pop835101
44062	Pop835091
44061	Pop835084
44060	Pop835082
44059	Pop835080
44058	Pop835078
44057	Pop835060
44056	Pop835057
44055	Pop835039
44054	Pop835035
44053	Pop835027
44052	Pop835007
44051	Pop835003
44050	Pop834991
44049	Pop834990
44048	Pop834978
44047	Pop834976
44046	Pop834971
44045	Pop834962
44044	Pop834957
44043	Pop834953
44042	Pop834945
44041	Pop834944
44040	Pop834940
44039	Pop834933
44038	Pop834917
44037	Pop834913
44036	Pop834886
44035	Pop834878
44034	Pop834861
44033	Pop834837
44032	Pop834835
44031	Pop834831
44030	Pop834830
44029	Pop834816
44028	Pop834815
44027	Pop834814
44026	Pop834812
44025	Pop834794
44024	Pop834779
44023	Pop834773
44022	Pop834770
44021	Pop834765
44020	Pop834762
44019	Pop834760
44018	Pop834748
44017	Pop834747
44016	Pop834745
44015	Pop834740
44014	Pop834735
44013	Pop834731
44012	Pop834729
44011	Pop834696
44010	Pop834691
44009	Pop834690
44008	Pop834687
44007	Pop834683
44006	Pop834674
44005	Pop834671
44004	Pop834669
44003	Pop834665
44002	Pop834656
44001	Pop834655
44000	Pop834626
43999	Pop834624
43998	Pop834623
43997	Pop834622
43996	Pop834607
43995	Pop834586
43994	Pop834582
43993	Pop834576
43992	Pop834543
43991	Pop834540
43990	Pop834512
43989	Pop834509
43988	Pop834505
43987	Pop834500
43986	Pop834497
43985	Pop834472
43984	Pop834463
43983	Pop834450
43982	Pop834449
43981	Pop834445
43980	Pop834444
43979	Pop834438
43978	Pop834434
43977	Pop834420
43976	Pop834406
43975	Pop834396
43974	Pop834377
43973	Pop834374
43972	Pop834367
43971	Pop834366
43970	Pop834365
43969	Pop834364
43968	Pop834353
43967	Pop834351
43966	Pop834350
43965	Pop834331
43964	Pop834330
43963	Pop834328
43962	Pop834327
43961	Pop834324
43960	Pop834319
43959	Pop834303
43958	Pop834301
43957	Pop834297
43956	Pop834296
43955	Pop834294
43954	Pop834284
43953	Pop834283
43952	Pop834282
43951	Pop834280
43950	Pop834272
43949	Pop834270
43948	Pop834267
43947	Pop834265
43946	Pop834250
43945	Pop834247
43944	Pop834241
43943	Pop834231
43942	Pop834200
43941	Pop834190
43940	Pop834185
43939	Pop834182
43938	Pop834172
43937	Pop834165
43936	Pop834149
43935	Pop834140
43934	Pop834139
43933	Pop834133
43932	Pop834130
43931	Pop834126
43930	Pop834110
43929	Pop834106
43928	Pop834104
43927	Pop834101
43926	Pop834098
43925	Pop834089
43924	Pop834085
43923	Pop834082
43922	Pop834081
43921	Pop834077
43920	Pop834035
43919	Pop834023
43918	Pop834003
43917	Pop834000
43916	Pop833993
43915	Pop833991
43914	Pop833990
43913	Pop833988
43912	Pop833967
43911	Pop833964
43910	Pop833957
43909	Pop833956
43908	Pop833954
43907	Pop833942
43906	Pop833932
43905	Pop833929
43904	Pop833924
43903	Pop833917
43902	Pop833910
43901	Pop833904
43900	Pop833898
43899	Pop833897
43898	Pop833893
43897	Pop833892
43896	Pop833890
43895	Pop833878
43894	Pop833874
43893	Pop833873
43892	Pop833860
43891	Pop833858
43890	Pop833847
43889	Pop833836
43888	Pop833834
43887	Pop833831
43886	Pop833825
43885	Pop833824
43884	Pop833809
43883	Pop833794
43882	Pop833793
43881	Pop833791
43880	Pop833789
43879	Pop833785
43878	Pop833778
43877	Pop833774
43876	Pop833761
43875	Pop833758
43874	Pop833751
43873	Pop833746
43872	Pop833745
43871	Pop833742
43870	Pop833728
43869	Pop833727
43868	Pop833725
43867	Pop833719
43866	Pop833712
43865	Pop833711
43864	Pop833707
43863	Pop833700
43862	Pop833697
43861	Pop833689
43860	Pop833687
43859	Pop833676
43858	Pop833669
43857	Pop833666
43856	Pop833662
43855	Pop833661
43854	Pop833658
43853	Pop833657
43852	Pop833653
43851	Pop833648
43850	Pop833630
43849	Pop833617
43848	Pop833615
43847	Pop833599
43846	Pop833595
43845	Pop833594
43844	Pop833555
43843	Pop833548
43842	Pop833545
43841	Pop833544
43840	Pop833540
43839	Pop833503
43838	Pop833500
43837	Pop833496
43836	Pop833491
43835	Pop833490
43834	Pop833487
43833	Pop833483
43832	Pop833470
43831	Pop833447
43830	Pop833443
43829	Pop833438
43828	Pop833424
43827	Pop833423
43826	Pop833417
43825	Pop833411
43824	Pop833404
43823	Pop833401
43822	Pop833399
43821	Pop833398
43820	Pop833382
43819	Pop833378
43818	Pop833366
43817	Pop833356
43816	Pop833354
43815	Pop833352
43814	Pop833349
43813	Pop833345
43812	Pop833344
43811	Pop833340
43810	Pop833338
43809	Pop833331
43808	Pop833328
43807	Pop833327
43806	Pop833322
43805	Pop833314
43804	Pop833283
43803	Pop833264
43802	Pop833261
43801	Pop833252
43800	Pop833248
43799	Pop833245
43798	Pop833234
43797	Pop833207
43796	Pop833204
43795	Pop833200
43794	Pop833195
43793	Pop833180
43792	Pop833179
43791	Pop833174
43790	Pop833173
43789	Pop833167
43788	Pop833147
43787	Pop833144
43786	Pop833143
43785	Pop833140
43784	Pop833135
43783	Pop833131
43782	Pop833129
43781	Pop833121
43780	Pop833112
43779	Pop833109
43778	Pop833083
43777	Pop833082
43776	Pop833079
43775	Pop833072
43774	Pop833063
43773	Pop833062
43772	Pop833057
43771	Pop833041
43770	Pop833037
43769	Pop833036
43768	Pop833033
43767	Pop833028
43766	Pop833024
43765	Pop833008
43764	Pop832992
43763	Pop832984
43762	Pop832983
43761	Pop832972
43760	Pop832971
43759	Pop832961
43758	Pop832959
43757	Pop832942
43756	Pop832937
43755	Pop832930
43754	Pop832929
43753	Pop832905
43752	Pop832886
43751	Pop832880
43750	Pop832869
43749	Pop832867
43748	Pop832863
43747	Pop832859
43746	Pop832853
43745	Pop832852
43744	Pop832849
43743	Pop832848
43742	Pop832844
43741	Pop832843
43740	Pop832842
43739	Pop832840
43738	Pop832836
43737	Pop832835
43736	Pop832828
43735	Pop832826
43734	Pop832825
43733	Pop832817
43732	Pop832809
43731	Pop832808
43730	Pop832803
43729	Pop832788
43728	Pop832763
43727	Pop832761
43726	Pop832757
43725	Pop832752
43724	Pop832749
43723	Pop832748
43722	Pop832747
43721	Pop832745
43720	Pop832739
43719	Pop832734
43718	Pop832731
43717	Pop832725
43716	Pop832721
43715	Pop832716
43714	Pop832690
43713	Pop832688
43712	Pop832670
43711	Pop832669
43710	Pop832663
43709	Pop832661
43708	Pop832653
43707	Pop832648
43706	Pop832647
43705	Pop832646
43704	Pop832637
43703	Pop832634
43702	Pop832631
43701	Pop832630
43700	Pop832627
43699	Pop832626
43698	Pop832621
43697	Pop832613
43696	Pop832606
43695	Pop832605
43694	Pop832603
43693	Pop832601
43692	Pop832599
43691	Pop832587
43690	Pop832583
43689	Pop832578
43688	Pop832575
43687	Pop832569
43686	Pop832568
43685	Pop832567
43684	Pop832565
43683	Pop832557
43682	Pop832548
43681	Pop832545
43680	Pop832542
43679	Pop832541
43678	Pop832538
43677	Pop832527
43676	Pop832524
43675	Pop832519
43674	Pop832517
43673	Pop832516
43672	Pop832515
43671	Pop832510
43670	Pop832489
43669	Pop832488
43668	Pop832481
43667	Pop832480
43666	Pop832476
43665	Pop832471
43664	Pop832463
43663	Pop832457
43662	Pop832445
43661	Pop832441
43660	Pop832433
43659	Pop832426
43658	Pop832416
43657	Pop832409
43656	Pop832407
43655	Pop832404
43654	Pop832403
43653	Pop832397
43652	Pop832385
43651	Pop832384
43650	Pop832358
43649	Pop832353
43648	Pop832349
43647	Pop832346
43646	Pop832343
43645	Pop832339
43644	Pop832316
43643	Pop832304
43642	Pop832296
43641	Pop832292
43640	Pop832291
43639	Pop832289
43638	Pop832284
43637	Pop832275
43636	Pop832274
43635	Pop832269
43634	Pop832268
43633	Pop832259
43632	Pop832255
43631	Pop832240
43630	Pop832239
43629	Pop832238
43628	Pop832235
43627	Pop832227
43626	Pop832217
43625	Pop832210
43624	Pop832209
43623	Pop832191
43622	Pop832187
43621	Pop832186
43620	Pop832169
43619	Pop832168
43618	Pop832159
43617	Pop832139
43616	Pop832135
43615	Pop832123
43614	Pop832119
43613	Pop832118
43612	Pop832111
43611	Pop832108
43610	Pop832106
43609	Pop832093
43608	Pop832078
43607	Pop832074
43606	Pop832072
43605	Pop832070
43604	Pop832064
43603	Pop832057
43602	Pop832050
43601	Pop832044
43600	Pop832036
43599	Pop832029
43598	Pop832027
43597	Pop832018
43596	Pop832013
43595	Pop832011
43594	Pop832008
43593	Pop832007
43592	Pop832004
43591	Pop832002
43590	Pop831999
43589	Pop831996
43588	Pop831984
43587	Pop831981
43586	Pop831980
43585	Pop831975
43584	Pop831973
43583	Pop831950
43582	Pop831948
43581	Pop831934
43580	Pop831933
43579	Pop831930
43578	Pop831926
43577	Pop831925
43576	Pop831922
43575	Pop831919
43574	Pop831918
43573	Pop831912
43572	Pop831911
43571	Pop831910
43570	Pop831908
43569	Pop831900
43568	Pop831892
43567	Pop831875
43566	Pop831873
43565	Pop831870
43564	Pop831864
43563	Pop831861
43562	Pop831849
43561	Pop831839
43560	Pop831834
43559	Pop831828
43558	Pop831811
43557	Pop831806
43556	Pop831805
43555	Pop831788
43554	Pop831781
43553	Pop831772
43552	Pop831765
43551	Pop831764
43550	Pop831763
43549	Pop831762
43548	Pop831746
43547	Pop831745
43546	Pop831742
43545	Pop831736
43544	Pop831732
43543	Pop831731
43542	Pop831727
43541	Pop831725
43540	Pop831722
43539	Pop831715
43538	Pop831712
43537	Pop831711
43536	Pop831704
43535	Pop831700
43534	Pop831694
43533	Pop831686
43532	Pop831675
43531	Pop831672
43530	Pop831669
43529	Pop831668
43528	Pop831667
43527	Pop831663
43526	Pop831634
43525	Pop831627
43524	Pop831623
43523	Pop831622
43522	Pop831614
43521	Pop831613
43520	Pop831610
43519	Pop831609
43518	Pop831600
43517	Pop831592
43516	Pop831588
43515	Pop831582
43514	Pop831577
43513	Pop831572
43512	Pop831564
43511	Pop831563
43510	Pop831561
43509	Pop831551
43508	Pop831544
43507	Pop831533
43506	Pop831522
43505	Pop831513
43504	Pop831512
43503	Pop831510
43502	Pop831496
43501	Pop831485
43500	Pop831456
43499	Pop831453
43498	Pop831448
43497	Pop831445
43496	Pop831444
43495	Pop831441
43494	Pop831438
43493	Pop831426
43492	Pop831424
43491	Pop831419
43490	Pop831406
43489	Pop831404
43488	Pop831398
43487	Pop831391
43486	Pop831388
43485	Pop831382
43484	Pop831371
43483	Pop831370
43482	Pop831368
43481	Pop831367
43480	Pop831363
43479	Pop831359
43478	Pop831351
43477	Pop831341
43476	Pop831337
43475	Pop831336
43474	Pop831333
43473	Pop831325
43472	Pop831321
43471	Pop831315
43470	Pop831312
43469	Pop831296
43468	Pop831273
43467	Pop831271
43466	Pop831269
43465	Pop831267
43464	Pop831254
43463	Pop831251
43462	Pop831243
43461	Pop831233
43460	Pop831223
43459	Pop831218
43458	Pop831216
43457	Pop831208
43456	Pop831204
43455	Pop831203
43454	Pop831202
43453	Pop831195
43452	Pop831184
43451	Pop831173
43450	Pop831166
43449	Pop831163
43448	Pop831148
43447	Pop831143
43446	Pop831140
43445	Pop831139
43444	Pop831136
43443	Pop831132
43442	Pop831131
43441	Pop831129
43440	Pop831124
43439	Pop831118
43438	Pop831117
43437	Pop831107
43436	Pop831104
43435	Pop831095
43434	Pop831092
43433	Pop831091
43432	Pop831073
43431	Pop831071
43430	Pop831066
43429	Pop831063
43428	Pop831062
43427	Pop831060
43426	Pop831045
43425	Pop831020
43424	Pop831013
43423	Pop831008
43422	Pop831007
43421	Pop831005
43420	Pop831004
43419	Pop830999
43418	Pop830990
43417	Pop830977
43416	Pop830974
43415	Pop830969
43414	Pop830968
43413	Pop830963
43412	Pop830958
43411	Pop830957
43410	Pop830952
43409	Pop830949
43408	Pop830927
43407	Pop830926
43406	Pop830921
43405	Pop830919
43404	Pop830917
43403	Pop830916
43402	Pop830906
43401	Pop830905
43400	Pop830902
43399	Pop830898
43398	Pop830896
43397	Pop830885
43396	Pop830876
43395	Pop830867
43394	Pop830866
43393	Pop830855
43392	Pop830842
43391	Pop830837
43390	Pop830830
43389	Pop830825
43388	Pop830820
43387	Pop830778
43386	Pop830765
43385	Pop830755
43384	Pop830744
43383	Pop830742
43382	Pop830735
43381	Pop830731
43380	Pop830730
43379	Pop830729
43378	Pop830724
43377	Pop830718
43376	Pop830715
43375	Pop830711
43374	Pop830706
43373	Pop830705
43372	Pop830704
43371	Pop830703
43370	Pop830700
43369	Pop830697
43368	Pop830690
43367	Pop830689
43366	Pop830685
43365	Pop830684
43364	Pop830678
43363	Pop830674
43362	Pop830672
43361	Pop830650
43360	Pop830643
43359	Pop830635
43358	Pop830623
43357	Pop830621
43356	Pop830605
43355	Pop830604
43354	Pop830601
43353	Pop830598
43352	Pop830596
43351	Pop830590
43350	Pop830588
43349	Pop830585
43348	Pop830583
43347	Pop830580
43346	Pop830572
43345	Pop830571
43344	Pop830568
43343	Pop830563
43342	Pop830556
43341	Pop830550
43340	Pop830540
43339	Pop830535
43338	Pop830522
43337	Pop830521
43336	Pop830518
43335	Pop830512
43334	Pop830497
43333	Pop830495
43332	Pop830483
43331	Pop830473
43330	Pop830470
43329	Pop830464
43328	Pop830461
43327	Pop830458
43326	Pop830453
43325	Pop830450
43324	Pop830447
43323	Pop830445
43322	Pop830442
43321	Pop830435
43320	Pop830431
43319	Pop830429
43318	Pop830425
43317	Pop830414
43316	Pop830403
43315	Pop830388
43314	Pop830383
43313	Pop830382
43312	Pop830380
43311	Pop830373
43310	Pop830360
43309	Pop830358
43308	Pop830344
43307	Pop830340
43306	Pop830334
43305	Pop830329
43304	Pop830328
43303	Pop830323
43302	Pop830322
43301	Pop830316
43300	Pop830270
43299	Pop830264
43298	Pop830259
43297	Pop830255
43296	Pop830252
43295	Pop830251
43294	Pop830248
43293	Pop830246
43292	Pop830240
43291	Pop830237
43290	Pop830232
43289	Pop830231
43288	Pop830227
43287	Pop830225
43286	Pop830215
43285	Pop830213
43284	Pop830210
43283	Pop830202
43282	Pop830187
43281	Pop830168
43280	Pop830164
43279	Pop830163
43278	Pop830147
43277	Pop830146
43276	Pop830144
43275	Pop830142
43274	Pop830131
43273	Pop830129
43272	Pop830119
43271	Pop830114
43270	Pop830112
43269	Pop830109
43268	Pop830092
43267	Pop830089
43266	Pop830083
43265	Pop830081
43264	Pop830079
43263	Pop830077
43262	Pop830076
43261	Pop830073
43260	Pop830072
43259	Pop830071
43258	Pop830068
43257	Pop830067
43256	Pop830066
43255	Pop830063
43254	Pop830061
43253	Pop830057
43252	Pop830044
43251	Pop830036
43250	Pop830030
43249	Pop830012
43248	Pop830000
43247	Pop829998
43246	Pop829994
43245	Pop829985
43244	Pop829982
43243	Pop829973
43242	Pop829971
43241	Pop829970
43240	Pop829963
43239	Pop829956
43238	Pop829948
43237	Pop829943
43236	Pop829940
43235	Pop829931
43234	Pop829920
43233	Pop829919
43232	Pop829917
43231	Pop829912
43230	Pop829908
43229	Pop829900
43228	Pop829894
43227	Pop829891
43226	Pop829884
43225	Pop829882
43224	Pop829875
43223	Pop829866
43222	Pop829855
43221	Pop829854
43220	Pop829849
43219	Pop829835
43218	Pop829819
43217	Pop829809
43216	Pop829808
43215	Pop829783
43214	Pop829780
43213	Pop829778
43212	Pop829777
43211	Pop829767
43210	Pop829763
43209	Pop829749
43208	Pop829726
43207	Pop829723
43206	Pop829721
43205	Pop829720
43204	Pop829714
43203	Pop829713
43202	Pop829704
43201	Pop829702
43200	Pop829697
43199	Pop829693
43198	Pop829690
43197	Pop829678
43196	Pop829664
43195	Pop829661
43194	Pop829659
43193	Pop829645
43192	Pop829644
43191	Pop829643
43190	Pop829641
43189	Pop829634
43188	Pop829626
43187	Pop829617
43186	Pop829612
43185	Pop829607
43184	Pop829606
43183	Pop829605
43182	Pop829594
43181	Pop829583
43180	Pop829577
43179	Pop829576
43178	Pop829564
43177	Pop829561
43176	Pop829550
43175	Pop829549
43174	Pop829545
43173	Pop829537
43172	Pop829534
43171	Pop829520
43170	Pop829517
43169	Pop829515
43168	Pop829514
43167	Pop829510
43166	Pop829509
43165	Pop829499
43164	Pop829476
43163	Pop829469
43162	Pop829457
43161	Pop829455
43160	Pop829446
43159	Pop829444
43158	Pop829438
43157	Pop829431
43156	Pop829424
43155	Pop829421
43154	Pop829415
43153	Pop829403
43152	Pop829398
43151	Pop829396
43150	Pop829380
43149	Pop829373
43148	Pop829369
43147	Pop829357
43146	Pop829355
43145	Pop829340
43144	Pop829335
43143	Pop829331
43142	Pop829326
43141	Pop829314
43140	Pop829311
43139	Pop829302
43138	Pop829298
43137	Pop829297
43136	Pop829275
43135	Pop829270
43134	Pop829261
43133	Pop829260
43132	Pop829257
43131	Pop829256
43130	Pop829253
43129	Pop829248
43128	Pop829237
43127	Pop829217
43126	Pop829216
43125	Pop829215
43124	Pop829213
43123	Pop829209
43122	Pop829205
43121	Pop829201
43120	Pop829190
43119	Pop829175
43118	Pop829167
43117	Pop829164
43116	Pop829161
43115	Pop829154
43114	Pop829146
43113	Pop829141
43112	Pop829138
43111	Pop829126
43110	Pop829120
43109	Pop829116
43108	Pop829114
43107	Pop829113
43106	Pop829103
43105	Pop829094
43104	Pop829083
43103	Pop829082
43102	Pop829076
43101	Pop829061
43100	Pop829056
43099	Pop829048
43098	Pop829043
43097	Pop829039
43096	Pop829013
43095	Pop829008
43094	Pop828999
43093	Pop828990
43092	Pop828986
43091	Pop828976
43090	Pop828956
43089	Pop828954
43088	Pop828952
43087	Pop828941
43086	Pop828936
43085	Pop828926
43084	Pop828919
43083	Pop828905
43082	Pop828904
43081	Pop828903
43080	Pop828898
43079	Pop828894
43078	Pop828892
43077	Pop828891
43076	Pop828886
43075	Pop828883
43074	Pop828882
43073	Pop828879
43072	Pop828878
43071	Pop828859
43070	Pop828855
43069	Pop828852
43068	Pop828847
43067	Pop828840
43066	Pop828834
43065	Pop828828
43064	Pop828821
43063	Pop828819
43062	Pop828799
43061	Pop828798
43060	Pop828797
43059	Pop828786
43058	Pop828783
43057	Pop828781
43056	Pop828778
43055	Pop828774
43054	Pop828771
43053	Pop828769
43052	Pop828764
43051	Pop828760
43050	Pop828753
43049	Pop828751
43048	Pop828746
43047	Pop828741
43046	Pop828737
43045	Pop828731
43044	Pop828728
43043	Pop828725
43042	Pop828718
43041	Pop828716
43040	Pop828713
43039	Pop828712
43038	Pop828703
43037	Pop828702
43036	Pop828700
43035	Pop828679
43034	Pop828678
43033	Pop828672
43032	Pop828671
43031	Pop828666
43030	Pop828660
43029	Pop828646
43028	Pop828644
43027	Pop828643
43026	Pop828639
43025	Pop828638
43024	Pop828635
43023	Pop828634
43022	Pop828633
43021	Pop828631
43020	Pop828630
43019	Pop828609
43018	Pop828606
43017	Pop828604
43016	Pop828574
43015	Pop828572
43014	Pop828562
43013	Pop828557
43012	Pop828552
43011	Pop828548
43010	Pop828544
43009	Pop828543
43008	Pop828541
43007	Pop828527
43006	Pop828526
43005	Pop828525
43004	Pop828520
43003	Pop828515
43002	Pop828511
43001	Pop828502
43000	Pop828493
42999	Pop828483
42998	Pop828474
42997	Pop828458
42996	Pop828455
42995	Pop828450
42994	Pop828445
42993	Pop828444
42992	Pop828437
42991	Pop828417
42990	Pop828416
42989	Pop828412
42988	Pop828387
42987	Pop828371
42986	Pop828360
42985	Pop828359
42984	Pop828355
42983	Pop828354
42982	Pop828353
42981	Pop828347
42980	Pop828338
42979	Pop828322
42978	Pop828321
42977	Pop828307
42976	Pop828302
42975	Pop828301
42974	Pop828294
42973	Pop828288
42972	Pop828282
42971	Pop828273
42970	Pop828267
42969	Pop828262
42968	Pop828261
42967	Pop828260
42966	Pop828258
42965	Pop828255
42964	Pop828249
42963	Pop828245
42962	Pop828230
42961	Pop828229
42960	Pop828220
42959	Pop828212
42958	Pop828210
42957	Pop828208
42956	Pop828175
42955	Pop828173
42954	Pop828167
42953	Pop828157
42952	Pop828152
42951	Pop828145
42950	Pop828142
42949	Pop828132
42948	Pop828131
42947	Pop828127
42946	Pop828117
42945	Pop828115
42944	Pop828113
42943	Pop828111
42942	Pop828107
42941	Pop828098
42940	Pop828090
42939	Pop828088
42938	Pop828087
42937	Pop828059
42936	Pop828053
42935	Pop828052
42934	Pop828046
42933	Pop828033
42932	Pop828031
42931	Pop828027
42930	Pop828026
42929	Pop828007
42928	Pop828004
42927	Pop827990
[truncated: 42,926 more rows]
